# Supplementary material for: Causal gene identification using mitochondria-associated genome-wide mendelian randomization in atrial fibrillation
Source: Front Pharmacol. 2024 Jul 29;15:1439816. doi: 10.3389/fphar.2024.1439816 (PMC11317256; doi:10.3389/fphar.2024.1439816)
Supplement: Supplementary file 1 [file Table1.xlsx]

## Sheet: Index
	Table S1. Information of included studies and consortia
	Table S2. Summary data-level Mendelian randomization and colocalization analysis for association between mitochondria-related genes methylations and in atrial fibrillation in discovery stage*
	Table S3. Summary data-level Mendelian randomization and colocalization analysis for association between mitochondria-related genes methylations and in atrial fibrillation in replicated stage*
	Table S4. Summary data-level Mendelian randomization and colocalization analysis for association between mitochondria-related genes expression and atrial fibrillation in discovery stage*
	Table S5. Summary data-level Mendelian randomization and colocalization analysis for association between mitochondria-related genes expression and atrial fibrillation in replicated stage*
	Table S6. Summary data-level Mendelian randomization analysis and colocalization for association between mitochondria-related genes encoded protein and atrial fibrillation in discovery stage*
	Table S7. Summary data-level Mendelian randomization analysis and colocalization for association between mitochondria-related genes encoded protein and atrial fibrillation in replicated stage*
	Table S8. Association of tissue-specific mitochondria-related genes expression with atrial fibrillation*

## Sheet: Table S1
	Table S1. Information of included studies and consortia
	Exposure/Outcome	Consortium/First author	Participants	Pubmed ID/Web source
	mQTL	McRae et al.	1,980 European individuals	30514905
	eQTL	eQTLGen Consortium	31,684 individuals (majority of samples were of European ancestry)	https://www.eqtlgen.org/cis-eqtls.html
	Tissue-specific eQTL	The Genotype-Tissue Expression project	838 individuals (85.5% were European)	https://gtexportal.org/home/datasets
	pQTL	Ferkingstad et al.	35,559 Icelanders	34857953
	Atrial fibrillation	The UK Biobank study	60,620 European-ancestry cases and 970,216 European-ancestry controls	30061737
		The FinnGen study	50,743 European-ancestry cases and 210,652 European-ancestry controls	https://storage.googleapis.com/finngen-public-data-r10/summary_stats/finngen_R10_I9_AF.gz
	QTL, quantitative trait loci

## Sheet: Table S2
	Table S2. Summary data-level Mendelian randomization and colocalization analysis for association between mitochondria-related genes methylations and in atrial fibrillation in discovery stage*
	probeID	Gene	Beta	SE	OR (95% CI)	P value	P value after FDR adjustment	P value (HEIDI test)	Number of SNPs used in HEIDI test	PPH4
	cg15684481	ABHD10	-0.0865527	0.0332319	0.917(0.859,0.979)	0.00920063	0.264383	0.168648	10	4.54656e-06
	cg00569620	ABHD10	0.097644	0.0381234	1.103(1.023,1.188)	0.0104293	0.272551	0.0958259	3	7.57576e-07
	cg19787076	ACACA	-0.0800929	0.0366405	0.923(0.859,0.992)	0.0288218	0.351844	0.557883	13	0.214357
	cg20203469	ACAD8	-0.0328983	0.015014	0.968(0.94,0.997)	0.0284385	0.351591	0.309988	20	0.0450094
	cg05949667	ACAD8	-0.0402743	0.0185007	0.961(0.926,0.996)	0.0294875	0.351844	0.371904	20	0.0446622
	cg06366792	ACADS	-0.0376897	0.0190322	0.963(0.928,1)	0.0476678	0.419873	0.115287	20	0.0116765
	cg04873221	ACAT1	-0.0273189	0.0106068	0.973(0.953,0.993)	0.0100062	0.267837	0.720216	20	0.0934322
	cg19829446	ACAT1	-0.0356249	0.0142002	0.965(0.939,0.992)	0.0121157	0.283172	0.58107	20	0.0921777
	cg08152564	ACAT1	0.0833945	0.0354113	1.087(1.014,1.165)	0.0185216	0.317984	0.498669	8	0.0870531
	cg14994056	ACAT1	0.0912773	0.0392718	1.096(1.014,1.183)	0.0201122	0.326173	0.387032	5	0.0885636
	cg20240860	ACCS	-0.0186005	0.00858839	0.982(0.965,0.998)	0.0303284	0.351844	0.17919	20	0.00483639
	cg18265608	ACCS	-0.0187342	0.00865119	0.981(0.965,0.998)	0.0303489	0.351844	0.180789	20	0.00483633
	cg00452199	ACCS	-0.0198503	0.00916975	0.98(0.963,0.998)	0.0304058	0.351844	0.188785	20	0.00483562
	cg09339476	ACCS	-0.028372	0.0131736	0.972(0.947,0.997)	0.0312643	0.351844	0.268815	20	0.00485293
	cg15894661	ACCS	-0.0331294	0.0154272	0.967(0.939,0.997)	0.0317562	0.351844	0.235838	20	0.00486089
	cg18674267	ACOT2	-0.106886	0.047574	0.899(0.819,0.986)	0.0246566	0.339891	0.697523	3	0.0310741
	cg25706257	ACOT7	0.0671374	0.0279068	1.069(1.013,1.13)	0.0161386	0.294662	0.133389	9	0.0951111
	cg20630887	ACOT7	-0.0768485	0.0383102	0.926(0.859,0.998)	0.044861	0.406848	0.102534	20	0.0566369
	cg25547332	ACSL6	0.0405913	0.0124192	1.041(1.016,1.067)	0.0010815	0.143266	0.495823	20	0.293564
	cg19734801	ACSL6	0.0373887	0.011954	1.038(1.014,1.063)	0.00176166	0.143266	0.856576	18	0.27358
	cg06647332	ACSL6	0.0339925	0.010916	1.035(1.013,1.057)	0.00184564	0.143266	0.586749	17	0.277152
	cg01355876	ACSL6	0.0564991	0.018371	1.058(1.021,1.097)	0.00210184	0.143266	0.911539	20	0.287655
	cg21474247	ACSL6	0.0896976	0.0294188	1.094(1.033,1.159)	0.00229611	0.143266	0.619248	20	0.363284
	cg06307176	ACSL6	0.0410597	0.0139031	1.042(1.014,1.071)	0.0031441	0.163552	0.674395	20	0.270452
	cg02257405	ACSL6	-0.0951242	0.0391801	0.909(0.842,0.982)	0.0151878	0.294662	0.397645	17	0.0841157
	cg26217832	AGPAT4	0.0411903	0.0203538	1.042(1.001,1.084)	0.0429998	0.39649	0.500499	20	0.0193593
	cg24371033	AGXT	-0.0761119	0.0387289	0.927(0.859,1)	0.0493858	0.422975	0.884022	4	0.00186526
	cg06483820	AKAP1	-0.0297666	0.0151475	0.971(0.942,1)	0.0494007	0.422975	0.158167	17	0.032833
	cg05626128	ALDH4A1	0.0726177	0.0227201	1.075(1.028,1.124)	0.00139254	0.143266	0.056549	20	0.386422
	cg18395531	ALDH5A1	-0.0308975	0.0142731	0.97(0.943,0.997)	0.0304079	0.351844	0.878682	20	0.0927394
	cg05689600	ALDH7A1	0.0357041	0.0177025	1.036(1.001,1.073)	0.0437062	0.40166	0.8728	12	0.053337
	cg08675664	ALDH7A1	0.0404312	0.0201219	1.041(1.001,1.083)	0.0445043	0.404945	0.898966	8	0.053337
	cg18670373	ALDH7A1	0.0503247	0.0252835	1.052(1.001,1.105)	0.0465448	0.413948	0.835645	9	0.0532964
	cg01814098	ALDH7A1	0.0529116	0.0266486	1.054(1.001,1.111)	0.0470856	0.416073	0.870195	5	0.053337
	cg27562431	ARF5	-0.0554055	0.0244422	0.946(0.902,0.993)	0.0234025	0.329535	0.391028	20	0.239588
	cg11528978	ATPAF1	-0.0747554	0.0244209	0.928(0.885,0.973)	0.0022051	0.143266	0.947358	14	0.00137302
	cg04879861	ATPAF1	-0.0571926	0.0191549	0.944(0.91,0.981)	0.00282839	0.15914	0.982929	19	0.00172503
	cg22617213	ATPAF1	-0.0891691	0.0312821	0.915(0.86,0.973)	0.00436532	0.197298	0.770056	9	0.00177615
	cg08374890	BCKDK	-0.0612834	0.0277928	0.941(0.891,0.993)	0.0274537	0.347456	0.784752	18	0.0117511
	cg05927017	BCL2	0.048954	0.0176763	1.05(1.014,1.087)	0.00561483	0.220131	0.0790412	20	0.00499477
	cg23707289	BCL2	0.0317468	0.0117801	1.032(1.009,1.056)	0.00703979	0.242594	0.220115	20	0.00571772
	cg25059899	BCL2	0.0391927	0.0148918	1.04(1.01,1.071)	0.00849257	0.2545	0.793049	15	0.00564216
	cg18646521	BCL2L11	0.0376819	0.0173349	1.038(1.004,1.074)	0.0297232	0.351844	0.612059	20	0.0202614
	cg17111025	BCL2L11	-0.070797	0.0332291	0.932(0.873,0.994)	0.0331246	0.356737	0.554759	9	0.0194855
	cg04202892	BCL2L11	0.0165035	0.00797193	1.017(1.001,1.033)	0.0384335	0.379789	0.513672	20	0.0253425
	cg02168558	BCO2	0.0321746	0.0147013	1.033(1.003,1.063)	0.0286294	0.351844	0.387439	20	0.0333753
	cg02119229	BCO2	0.0417673	0.0192476	1.043(1.004,1.083)	0.0300072	0.351844	0.301379	20	0.0340776
	cg01015175	BCO2	0.0418355	0.0197545	1.043(1.003,1.084)	0.0341946	0.359339	0.601357	20	0.0293325
	cg23809118	BCO2	0.0423314	0.0211459	1.043(1.001,1.087)	0.0452983	0.407715	0.742414	20	0.0329103
	cg19680332	BCO2	0.0554881	0.0281384	1.057(1,1.117)	0.048613	0.422975	0.543955	10	0.0325771
	cg06629120	BDH1	-0.0609522	0.0269783	0.941(0.892,0.992)	0.0238643	0.332293	0.937671	19	0.00521748
	cg21793452	BDH1	-0.0387345	0.0181285	0.962(0.928,0.997)	0.0326256	0.35635	0.791562	20	0.00258515
	cg16876219	BDH1	0.0804147	0.0376612	1.084(1.007,1.167)	0.0327434	0.35635	0.620221	13	0.0027051
	cg00450312	BOLA3	0.0681097	0.0242034	1.07(1.021,1.122)	0.00489201	0.210739	0.940815	8	0.212796
	cg20011983	BOLA3	0.0201224	0.00741049	1.02(1.006,1.035)	0.00661966	0.242594	0.623653	20	0.0792731
	cg20260610	BOLA3	0.0274544	0.0108131	1.028(1.006,1.05)	0.0111171	0.278634	0.704711	20	0.0809346
	cg19454930	BOLA3	0.0418885	0.0166875	1.043(1.009,1.077)	0.012067	0.283172	0.467101	17	0.0811062
	cg03400443	BOLA3	0.0436026	0.0174017	1.045(1.01,1.081)	0.0122225	0.283172	0.671864	17	0.118653
	cg02996137	C1QBP	0.040107	0.0191747	1.041(1.003,1.081)	0.0364694	0.366956	0.680203	20	0.0133055
	cg05419198	C8orf82	0.0437464	0.0178583	1.045(1.009,1.082)	0.0142999	0.294662	0.328769	20	0.0273241
	cg13514324	C8orf82	-0.0434372	0.0205487	0.957(0.92,0.997)	0.0345266	0.359339	0.271171	20	0.313872
	cg05584070	CARS2	0.0939315	0.0304627	1.098(1.035,1.166)	0.00204585	0.143266	0.656088	20	0.53695
	cg02866700	CARS2	0.0203283	0.0091491	1.021(1.002,1.039)	0.0262905	0.345157	0.182675	20	0.0396725
	cg17444298	CCDC127	-0.0274777	0.00840857	0.973(0.957,0.989)	0.00108379	0.143266	0.0630252	20	0.213573
	cg19858280	CCDC127	0.0788909	0.0357137	1.082(1.009,1.161)	0.0271759	0.34687	0.0168061	19	0.074999
	cg14187409	CHCHD2	0.0929915	0.0319849	1.097(1.031,1.168)	0.00364492	0.174093	0.338083	20	0.208733
	cg12536891	CLPB	-0.0379823	0.0153957	0.963(0.934,0.992)	0.0136221	0.294662	0.53757	19	0.00427249
	cg04944931	COMTD1	0.0111335	0.00521982	1.011(1.001,1.022)	0.0329313	0.35635	0.856579	20	0.0237031
	cg05593559	COMTD1	0.0112158	0.00525864	1.011(1.001,1.022)	0.032938	0.35635	0.848684	20	0.0225355
	cg24264382	COMTD1	-0.0292628	0.0138442	0.971(0.945,0.998)	0.0345393	0.359339	0.478089	20	0.0376979
	cg00478333	COMTD1	0.0433164	0.0212228	1.044(1.002,1.089)	0.0412481	0.390793	0.810868	20	0.0302842
	cg02271943	COMTD1	0.0102578	0.00513062	1.01(1,1.021)	0.0455721	0.407715	0.881305	20	0.0219574
	cg06113708	COMTD1	0.0104025	0.00520325	1.01(1,1.021)	0.0455833	0.407715	0.874857	20	0.0304074
	cg21511321	COX19	0.0995683	0.0374616	1.105(1.026,1.189)	0.00786342	0.246357	0.105633	16	0.14033
	cg09125316	COX19	-0.048711	0.0209265	0.952(0.914,0.992)	0.0199269	0.326173	0.0224594	20	0.00118809
	cg24094675	COX19	-0.0676078	0.0296846	0.935(0.882,0.991)	0.0227539	0.329535	0.0572302	20	0.00125545
	cg02039839	COX19	-0.0440663	0.0209758	0.957(0.918,0.997)	0.0356568	0.364591	0.379401	20	0.00105084
	cg26636590	COX7B2	-0.0792293	0.029489	0.924(0.872,0.979)	0.00721533	0.242594	0.0210354	16	0.00695213
	cg05330754	COX7B2	-0.0430418	0.0198337	0.958(0.921,0.996)	0.0299967	0.351844	0.474348	20	0.00578799
	cg02245810	CPT1B	0.0398682	0.0136951	1.041(1.013,1.069)	0.00360133	0.174093	0.146316	20	0.204052
	cg01081346	CPT1B	0.0204153	0.00895047	1.021(1.003,1.039)	0.0225533	0.329535	0.0745177	20	0.0413604
	cg16386697	CPT1B	0.0214209	0.00939566	1.022(1.003,1.041)	0.0226151	0.329535	0.108492	20	0.0413604
	cg00270625	CPT1B	0.0230615	0.0101239	1.023(1.003,1.044)	0.022731	0.329535	0.0901009	20	0.0413604
	cg27502912	CPT1B	0.0235148	0.0103249	1.024(1.003,1.045)	0.0227575	0.329535	0.0982715	20	0.0413604
	cg00983520	CPT1B	0.0233081	0.0102344	1.024(1.003,1.044)	0.0227607	0.329535	0.15246	20	0.0413604
	cg17137457	CPT1B	0.0241875	0.0106256	1.024(1.003,1.046)	0.0228249	0.329535	0.210428	20	0.0411091
	cg24363820	CPT1B	0.0296952	0.0130893	1.03(1.004,1.057)	0.0232885	0.329535	0.027788	20	0.0413062
	cg05156901	CPT1B	0.0295631	0.013032	1.03(1.004,1.057)	0.0232984	0.329535	0.0322014	20	0.04032
	cg19112186	CPT1B	0.0300396	0.0132448	1.03(1.004,1.058)	0.0233276	0.329535	0.0308175	20	0.041352
	cg10770023	CPT1B	0.030794	0.0135845	1.031(1.004,1.059)	0.0233996	0.329535	0.0524057	20	0.0407681
	cg08260245	CPT1B	0.0310044	0.0136801	1.031(1.004,1.06)	0.0234272	0.329535	0.0477112	20	0.0395085
	cg00047287	CPT1B	0.0321209	0.0141866	1.033(1.004,1.062)	0.0235629	0.329761	0.0387373	20	0.0413604
	cg00449201	CPT1C	-0.0627813	0.0298684	0.939(0.886,0.996)	0.0355595	0.364591	0.0475118	8	0.0475933
	cg12163823	D2HGDH	0.0636304	0.025981	1.066(1.013,1.121)	0.0143208	0.294662	0.081739	20	0.0394746
	cg13031029	DLD	-0.0108945	0.0053302	0.989(0.979,1)	0.0409622	0.390771	0.39835	20	0.0020468
	cg10857774	DMPK	-0.0266809	0.0135338	0.974(0.948,1)	0.0486744	0.422975	0.0366111	20	0.00671352
	cg24361350	DNAJC11	-0.129422	0.0408809	0.879(0.811,0.952)	0.00154635	0.143266	0.985374	15	0.709474
	cg00853853	DNLZ	-0.0559942	0.0259449	0.946(0.899,0.995)	0.0309124	0.351844	0.474456	20	8.76199e-06
	cg22082456	ECHDC2	0.0502666	0.020009	1.052(1.011,1.094)	0.0119981	0.283172	0.367696	20	0.0760572
	cg10554624	ECHDC2	0.0811836	0.0332752	1.085(1.016,1.158)	0.014697	0.294662	0.108941	20	0.0983878
	cg11380580	ECHDC2	-0.0594411	0.0247384	0.942(0.898,0.989)	0.0162705	0.295117	0.133833	20	0.0726423
	cg09128567	ECHDC2	0.0516259	0.0218307	1.053(1.009,1.099)	0.0180385	0.31278	0.258385	20	0.0759599
	cg13461509	ECHDC2	0.0481943	0.0206778	1.049(1.008,1.093)	0.019768	0.326173	0.178949	20	0.0451285
	cg08859206	ECHDC2	0.0152528	0.00681126	1.015(1.002,1.029)	0.0251332	0.340662	0.125404	20	0.0358379
	cg25767906	ECHDC2	0.0163654	0.00731135	1.017(1.002,1.031)	0.0251977	0.340662	0.159349	20	0.036557
	cg06600287	ECHDC2	0.0256714	0.0115247	1.026(1.003,1.049)	0.0259124	0.345157	0.102277	20	0.0500171
	cg27608139	ECI1	0.0492881	0.0123704	1.051(1.025,1.076)	6.76605e-05	0.046635	0.320674	20	0.04522
	cg11647493	ECI2	-0.0395251	0.0161904	0.961(0.931,0.992)	0.014636	0.294662	0.205936	20	0.00386869
	cg26408565	ETFA	0.0170474	0.0083849	1.017(1.001,1.034)	0.042042	0.392348	0.511694	20	0.0119343
	cg22467129	ETFA	0.0180227	0.00886813	1.018(1.001,1.036)	0.0421237	0.392348	0.600951	20	0.0119437
	cg22980771	EXOG	-0.0848448	0.0372567	0.919(0.854,0.988)	0.0227683	0.329535	0.19042	6	2.94959e-06
	cg20330747	FARS2	0.0258876	0.0101524	1.026(1.006,1.047)	0.0107755	0.272551	0.558035	20	0.00265325
	cg17267398	GLOD4	0.0331147	0.00907993	1.034(1.015,1.052)	0.000265295	0.0760108	0.344611	20	0.0354677
	cg04903600	GPX4	0.0948538	0.0257891	1.099(1.045,1.157)	0.000235013	0.0760108	0.0507599	20	0.831136
	cg10732871	GPX4	0.0222652	0.00925216	1.023(1.004,1.041)	0.0161067	0.294662	0.0956572	20	0.0593158
	cg17728125	GPX4	0.0792622	0.0354131	1.082(1.01,1.16)	0.0252068	0.340662	0.591413	17	0.0281997
	cg12796841	GUK1	0.0661123	0.0233101	1.068(1.021,1.118)	0.00456519	0.199781	0.0132136	20	0.0048312
	cg16000360	GUK1	0.0817711	0.0328707	1.085(1.017,1.157)	0.0128585	0.291407	0.879743	8	0.00479978
	cg08067268	HADHA	0.0311695	0.0112474	1.032(1.009,1.055)	0.00558409	0.220131	0.0326041	20	5.17728e-07
	cg26119090	HADHB	0.0497147	0.0179713	1.051(1.015,1.089)	0.00566896	0.220131	0.567964	20	5.17479e-07
	cg00747065	HADHB	-0.0681673	0.025833	0.934(0.888,0.983)	0.00832071	0.2545	0.453247	20	4.88306e-07
	cg00935504	HAGH	0.025397	0.00819965	1.026(1.009,1.042)	0.00195275	0.143266	0.0292582	20	0.00394682
	cg09274113	HAGH	-0.0833703	0.036718	0.92(0.856,0.989)	0.0231737	0.329535	0.0580052	20	0.00179411
	cg05774698	HIBADH	-0.0281811	0.0116487	0.972(0.95,0.995)	0.0155527	0.294662	0.152057	20	0.000116924
	cg18888403	HMGCL	0.0336748	0.0105709	1.034(1.013,1.056)	0.00144448	0.143266	0.129295	20	0.337304
	cg09473613	HMGCL	0.0375336	0.0119872	1.038(1.014,1.063)	0.00174123	0.143266	0.210792	20	0.308
	cg24699146	HMGCL	0.0308618	0.00987242	1.031(1.012,1.051)	0.00177164	0.143266	0.170271	20	0.318526
	cg25037394	HMGCL	0.0522619	0.0169497	1.054(1.019,1.089)	0.00204687	0.143266	0.200922	20	0.296699
	cg23245838	HMGCL	0.10419	0.0342805	1.11(1.038,1.187)	0.00237096	0.143266	0.660174	11	0.338489
	cg06769377	IBA57	0.0304271	0.0117664	1.031(1.007,1.055)	0.00971156	0.265466	0.0572609	20	0.00315753
	cg12421087	IDI1	-0.0135147	0.00550578	0.987(0.976,0.997)	0.0141023	0.294662	0.42795	20	0.0368893
	cg10973622	IMMT	-0.0218523	0.00716883	0.978(0.965,0.992)	0.00230184	0.143266	0.048435	20	2.93593e-06
	cg23811061	IMMT	-0.0337393	0.0112179	0.967(0.946,0.988)	0.00263292	0.151228	0.0636485	20	3.09163e-06
	cg06002975	IMMT	-0.0472628	0.0159247	0.954(0.925,0.984)	0.00299848	0.162669	0.117256	20	3.07524e-06
	cg23876751	IMMT	-0.0604983	0.0208205	0.941(0.904,0.981)	0.00366428	0.174093	0.151064	20	3.27683e-06
	cg01020427	IMMT	0.0602609	0.0217792	1.062(1.018,1.108)	0.00565917	0.220131	0.326117	20	2.87751e-06
	cg13959031	ISCA1	0.0678019	0.0212532	1.07(1.026,1.116)	0.00142179	0.143266	0.274437	17	0.453443
	cg07824177	ISCA1	0.0689642	0.0232453	1.071(1.024,1.121)	0.00300912	0.162669	0.0933855	17	0.477745
	cg16374328	ISCA2	0.0294251	0.0138391	1.03(1.002,1.058)	0.0334846	0.35921	0.750457	20	0.00474519
	cg20320656	LETMD1	-0.0385453	0.0107652	0.962(0.942,0.983)	0.000342867	0.0787738	0.521995	20	0.693192
	cg01016169	LETMD1	-0.117361	0.0404482	0.889(0.821,0.963)	0.00371372	0.174093	0.646111	20	0.307683
	cg18641946	MCAT	-0.0255133	0.0111873	0.975(0.954,0.996)	0.0225744	0.329535	0.148546	20	0.0435698
	cg02233750	MCAT	0.0159199	0.00781671	1.016(1.001,1.032)	0.0416858	0.390911	0.190097	20	0.0262671
	cg23937138	MCAT	0.0242988	0.0119816	1.025(1.001,1.049)	0.0425599	0.395076	0.214118	20	0.0262553
	cg12259379	MCCD1	0.0335013	0.00965517	1.034(1.015,1.054)	0.000520881	0.102576	0.0354504	20	0.707178
	cg23224191	MCCD1	-0.0255231	0.00969377	0.975(0.956,0.993)	0.00846496	0.2545	0.162648	20	0.0615583
	cg20443451	MCCD1	-0.0253738	0.0109338	0.975(0.954,0.996)	0.0203045	0.327365	0.388823	20	0.0357438
	cg21067465	ME3	0.0371393	0.0167676	1.038(1.004,1.073)	0.0267635	0.346756	0.896852	19	0.037051
	cg22814480	ME3	-0.0476767	0.0230806	0.953(0.911,0.998)	0.0388607	0.381278	0.626933	20	0.0388807
	cg21435375	METAP1D	0.0349273	0.0144143	1.036(1.007,1.065)	0.0153886	0.294662	0.150171	20	0.00716187
	cg16497413	MMAB	-0.0478823	0.0222825	0.953(0.913,0.996)	0.0316446	0.351844	0.270459	20	0.0103923
	cg17782000	MPV17L2	-0.0255669	0.0121905	0.975(0.952,0.998)	0.0359698	0.364591	0.380693	20	0.0359329
	cg12380854	MRPL10	-0.0797361	0.0296378	0.923(0.871,0.979)	0.0071377	0.242594	0.910929	20	0.0260098
	cg07578618	MRPL23	0.0272714	0.00885762	1.028(1.01,1.046)	0.00207793	0.143266	0.619047	20	0.132004
	cg26591679	MRPL23	0.0314375	0.0117595	1.032(1.008,1.056)	0.00750924	0.243564	0.303456	20	0.0945765
	cg07977153	MRPL23	0.0735077	0.0284687	1.076(1.018,1.138)	0.00982137	0.265466	0.408031	20	0.0694092
	cg06498964	MRPL23	0.0228012	0.00891923	1.023(1.005,1.041)	0.0105759	0.272551	0.224336	20	0.0431425
	cg08046411	MRPL23	0.100384	0.0410694	1.106(1.02,1.198)	0.0145153	0.294662	0.785188	14	0.0848476
	cg23202291	MRPL23	-0.0362265	0.0152167	0.964(0.936,0.994)	0.0172797	0.307101	0.0968849	20	0.0255628
	cg26856596	MRPL23	-0.0617542	0.0267397	0.94(0.892,0.991)	0.0209183	0.329535	0.136583	20	0.0259052
	cg14289294	MRPL23	0.081918	0.03927	1.085(1.005,1.172)	0.036977	0.369368	0.168628	5	0.0244474
	cg06910049	MRPL28	-0.0320281	0.0128866	0.968(0.944,0.993)	0.0129415	0.291407	0.992267	20	0.0188743
	cg15684661	MRPL36	0.0585065	0.0285794	1.06(1.002,1.121)	0.0406424	0.390422	0.452979	20	0.00145699
	cg20775316	MRPL37	-0.0126428	0.00510281	0.987(0.978,0.997)	0.0132266	0.293974	0.852323	19	0.0618915
	cg05461140	MRPL37	0.0474402	0.0199443	1.049(1.008,1.09)	0.0173768	0.307101	0.787312	13	0.0531055
	cg19033780	MRPL48	0.0229276	0.0096781	1.023(1.004,1.043)	0.0178352	0.311214	0.235649	20	0.0182886
	cg09462576	MRPL55	-0.0670844	0.0219382	0.935(0.896,0.976)	0.00222902	0.143266	0.775021	20	0.022561
	cg08158976	MRPL55	-0.0721367	0.0237747	0.93(0.888,0.975)	0.00241186	0.143266	0.317607	20	0.00806211
	cg22163199	MRPL55	-0.0677766	0.025014	0.934(0.89,0.981)	0.00673751	0.242594	0.852188	20	0.0152482
	cg10382835	MRPS10	-0.0280619	0.0123068	0.972(0.949,0.996)	0.0225956	0.329535	0.396591	20	0.00813256
	cg01092361	MRPS10	-0.0711952	0.0358252	0.931(0.868,0.999)	0.0468896	0.415674	0.225724	8	0.00821074
	cg01608635	MRPS11	-0.0585389	0.017887	0.943(0.911,0.977)	0.00106525	0.143266	0.122873	20	0.0344628
	cg26025224	MRPS11	0.0963463	0.031453	1.101(1.035,1.171)	0.00218999	0.143266	0.825029	8	0.00544962
	cg17219729	MRPS15	0.0613979	0.0297623	1.063(1.003,1.127)	0.0391179	0.38244	0.0980876	17	0.000560849
	cg05943655	MRPS18A	0.0451863	0.0215336	1.046(1.003,1.091)	0.0358693	0.364591	0.312509	20	0.0796416
	cg06682445	MRPS24	0.0301521	0.0130842	1.031(1.005,1.057)	0.0211963	0.329535	0.567827	20	0.0371978
	cg26077133	MSRA	0.0136123	0.00536808	1.014(1.003,1.024)	0.0112196	0.27867	0.548203	20	0.0689558
	cg05325229	MTCH1	-0.083268	0.0342453	0.92(0.86,0.984)	0.0150358	0.294662	0.579556	4	6.46514e-06
	cg06080948	MTG1	0.0356231	0.0137941	1.036(1.009,1.065)	0.00980922	0.265466	0.290573	20	0.00816087
	cg24644436	MTG1	0.0488832	0.0191562	1.05(1.011,1.09)	0.0107162	0.272551	0.214599	18	0.00958386
	cg12227626	MTHFD1L	0.0107716	0.0054763	1.011(1,1.022)	0.0491884	0.422975	0.0637384	16	0.0511347
	cg08815677	NDUFA13	0.0795619	0.0243439	1.083(1.032,1.136)	0.00108216	0.143266	0.0396824	20	0.74431
	cg27593688	NDUFA7	-0.0775255	0.0371956	0.925(0.86,0.995)	0.0371359	0.369616	0.924738	4	0.0747842
	cg13897914	NDUFAF1	-0.0469622	0.0215053	0.954(0.915,0.995)	0.0289806	0.351844	0.590541	20	0.0222455
	cg19115366	NDUFAF4	-0.0265798	0.0120593	0.974(0.951,0.997)	0.0275175	0.347456	0.501838	20	0.00998099
	cg20659463	NDUFV2	0.0696574	0.0279814	1.072(1.015,1.133)	0.0127951	0.291407	0.770224	20	0.154005
	cg03550620	NLN	-0.0335639	0.0117456	0.967(0.945,0.99)	0.00426891	0.196156	0.0371193	20	0.00964239
	cg06829266	NME4	-0.0921281	0.0352329	0.912(0.851,0.977)	0.00892709	0.264383	0.78591	20	0.0606424
	cg08183303	NME4	0.0443067	0.0173459	1.045(1.01,1.081)	0.0106402	0.272551	0.392028	20	0.0113127
	cg10789808	NSUN2	-0.057509	0.0291012	0.944(0.892,1)	0.0481349	0.421295	0.599433	19	0.00876414
	cg01164094	NT5DC3	-0.0214634	0.00827451	0.979(0.963,0.995)	0.00948904	0.265466	0.0827464	20	0.199894
	cg09123625	NTHL1	0.0820022	0.0364395	1.085(1.011,1.166)	0.0244255	0.338398	0.636493	8	0.000546196
	cg04833713	NUDT13	-0.0520659	0.0128789	0.949(0.926,0.974)	5.28286e-05	0.046635	0.840417	6	7.03332e-27
	cg01701415	NUDT13	-0.144753	0.042002	0.865(0.797,0.939)	0.000568258	0.104446	0.999537	12	5.57034e-05
	cg25007680	PARK7	-0.0781979	0.0265803	0.925(0.878,0.974)	0.0032615	0.166518	0.45767	20	0.00110393
	cg06467504	PC	-0.0178112	0.00710676	0.982(0.969,0.996)	0.0122027	0.283172	0.474317	20	0.0763183
	cg03626668	PC	-0.0241656	0.0112497	0.976(0.955,0.998)	0.0317044	0.351844	0.349553	10	0.107377
	cg23112188	PCK2	0.0216017	0.0097175	1.022(1.003,1.041)	0.0262181	0.345157	0.276814	20	0.0703833
	cg06696905	PDE12	0.111413	0.0346033	1.118(1.045,1.196)	0.0012831	0.143266	0.644493	20	0.599501
	cg26979197	PDF	0.0496071	0.0185541	1.051(1.013,1.09)	0.00750316	0.243564	0.804921	20	0.112734
	cg02802420	PDF	-0.0850085	0.0344401	0.919(0.859,0.983)	0.0135756	0.294662	0.837676	8	0.126925
	cg02192472	PDF	-0.0249805	0.0102601	0.975(0.956,0.995)	0.0149026	0.294662	0.562217	20	0.0737095
	cg26468152	PDF	0.0885567	0.0367265	1.093(1.017,1.174)	0.0158982	0.294662	0.871908	10	0.0932399
	cg03603530	PDF	-0.0238216	0.0103306	0.976(0.957,0.996)	0.0211145	0.329535	0.413226	20	0.0609855
	cg26110898	PDHB	-0.0342045	0.0108198	0.966(0.946,0.987)	0.00157067	0.143266	0.0696968	20	0.163212
	cg07576186	PDHB	0.0181353	0.0057531	1.018(1.007,1.03)	0.00162011	0.143266	0.0727472	20	0.020947
	cg22171829	PDK4	0.0324643	0.0148817	1.033(1.003,1.064)	0.0291469	0.351844	0.378871	20	0.0333342
	cg20725256	PGAM5	0.0436947	0.013695	1.045(1.017,1.073)	0.00141992	0.143266	0.924868	20	0.0110458
	cg17037406	PGAM5	0.106122	0.0335316	1.112(1.041,1.187)	0.00155165	0.143266	0.179342	20	0.00895173
	cg27485716	PGAM5	-0.0831056	0.027424	0.92(0.872,0.971)	0.00244233	0.143266	0.649783	20	0.00872431
	cg19967846	PGAM5	0.105999	0.0391148	1.112(1.03,1.2)	0.00672946	0.242594	0.768594	20	0.00383655
	cg09802308	PGAM5	0.0934903	0.0405414	1.098(1.014,1.189)	0.0211082	0.329535	0.0624852	15	0.00316883
	cg27362255	PGAM5	-0.0865465	0.0397545	0.917(0.848,0.991)	0.0294787	0.351844	0.22522	13	0.00975795
	cg25818991	PGS1	0.0295373	0.0105497	1.03(1.009,1.051)	0.00511306	0.213586	0.728434	20	0.000542472
	cg02836325	PGS1	0.0471896	0.0175475	1.048(1.013,1.085)	0.00716132	0.242594	0.357893	20	0.000503532
	cg05887092	PGS1	0.0233529	0.00895851	1.024(1.006,1.042)	0.00913955	0.264383	0.394952	20	0.000471793
	cg02319466	PGS1	0.0229528	0.00950456	1.023(1.004,1.042)	0.0157386	0.294662	0.879901	20	0.000268036
	cg09980384	PGS1	0.0783387	0.0344217	1.081(1.011,1.157)	0.022855	0.329535	0.630204	9	0.000414461
	cg24005158	PHYH	0.0552674	0.0224535	1.057(1.011,1.104)	0.0138392	0.294662	0.833271	20	0.129843
	cg02018277	PIF1	0.0311145	0.0127203	1.032(1.006,1.058)	0.0144427	0.294662	0.545019	20	0.00210781
	cg11013726	PIF1	0.0268344	0.0111386	1.027(1.005,1.05)	0.0159908	0.294662	0.279309	20	0.000254607
	cg23448998	PLD6	0.0808141	0.0303765	1.084(1.022,1.151)	0.0078045	0.246357	0.15203	18	0.00371095
	cg25393494	PLD6	0.0495019	0.0212858	1.051(1.008,1.096)	0.0200407	0.326173	0.63946	20	0.0070315
	cg19093370	PLD6	0.0525256	0.02266	1.054(1.008,1.102)	0.0204501	0.327795	0.323593	20	0.00436422
	cg11713493	PLD6	0.0301151	0.0137435	1.031(1.003,1.059)	0.0284349	0.351591	0.817024	20	0.00326707
	cg24578857	PLD6	0.042204	0.019414	1.043(1.004,1.084)	0.029713	0.351844	0.654058	20	0.00480644
	cg16340422	PLD6	0.0511985	0.0237381	1.053(1.005,1.103)	0.0310203	0.351844	0.557055	20	0.00529616
	cg03410667	PPIF	-0.0855219	0.0344326	0.918(0.858,0.982)	0.0130008	0.291407	0.874383	7	0.16251
	cg09546802	PRELID2	-0.0251699	0.011878	0.975(0.953,0.998)	0.0340875	0.359339	0.330333	4	0.00217348
	cg12470775	PRELID2	-0.0179992	0.00877916	0.982(0.965,0.999)	0.0403427	0.390263	0.338571	5	0.00192949
	cg11609571	PRELID2	-0.0235307	0.011527	0.977(0.955,0.999)	0.041215	0.390793	0.271804	4	0.00231217
	cg00551398	RARS2	-0.133896	0.0379744	0.875(0.812,0.942)	0.000421968	0.0894897	0.0557734	17	0.0040386
	cg13623268	RFK	0.0579345	0.0280084	1.06(1.003,1.119)	0.0385956	0.380029	0.162999	9	0.0152725
	cg27336518	RHOT2	0.0640663	0.0159609	1.066(1.033,1.1)	5.97129e-05	0.046635	0.405188	20	0.063424
	cg05135288	RHOT2	0.0619316	0.0158379	1.064(1.031,1.097)	9.217e-05	0.0501786	0.516613	20	0.0610075
	cg07375207	RHOT2	0.0885071	0.0228749	1.093(1.045,1.143)	0.000109203	0.0501786	0.195743	15	0.0634638
	cg05220042	RHOT2	0.0778833	0.0263101	1.081(1.027,1.138)	0.00307435	0.163	0.0346811	20	0.102391
	cg04365973	RHOT2	-0.0449434	0.0202612	0.956(0.919,0.995)	0.0265409	0.346756	0.0448482	16	0.0699628
	cg08616681	RHOT2	0.0233148	0.0108582	1.024(1.002,1.046)	0.031777	0.351844	0.0231547	20	0.0845952
	cg10416593	SCO2	0.022801	0.0106149	1.023(1.002,1.045)	0.0317125	0.351844	0.0983484	20	0.0365536
	cg24713529	SCO2	0.0469283	0.0223134	1.048(1.003,1.095)	0.0354527	0.364591	0.590854	14	0.0316465
	cg13092901	SCO2	0.0324198	0.0157275	1.033(1.002,1.065)	0.0392706	0.382576	0.270102	20	0.0313325
	cg02776313	SCO2	0.020769	0.0104987	1.021(1,1.042)	0.0479019	0.420591	0.258797	20	0.0261178
	cg04310824	SCP2	0.0727166	0.0288586	1.075(1.016,1.138)	0.0117436	0.283172	0.134231	20	0.0745708
	cg13078931	SCP2	-0.0566261	0.0232271	0.945(0.903,0.989)	0.0147715	0.294662	0.267556	20	0.0710428
	cg03579872	SCP2	0.0342209	0.01409	1.035(1.007,1.064)	0.0151513	0.294662	0.175193	20	0.0676958
	cg13685833	SCP2	0.0408299	0.0173761	1.042(1.007,1.078)	0.0187852	0.319696	0.169296	20	0.0446828
	cg01802117	SCP2	0.0268327	0.0120517	1.027(1.003,1.052)	0.0259834	0.345157	0.148989	20	0.0492243
	cg03609269	SCP2	0.0740768	0.0336548	1.077(1.008,1.15)	0.0277306	0.347456	0.250447	19	0.0798544
	cg00581603	SCP2	-0.045413	0.0211425	0.956(0.917,0.996)	0.0317179	0.351844	0.209419	20	0.0461081
	cg12220753	SCP2	0.0538039	0.0251517	1.055(1.005,1.109)	0.0324218	0.35635	0.170405	20	0.0349262
	cg26643967	SDHAF1	0.035083	0.0168169	1.036(1.002,1.07)	0.0369624	0.369368	0.0956878	19	0.0345619
	cg12416033	SDHAF1	0.0505236	0.0245983	1.052(1.002,1.104)	0.039981	0.388125	0.0284935	8	0.0292292
	cg07845392	SLC25A10	0.063771	0.0207854	1.066(1.023,1.11)	0.00215451	0.143266	0.264427	20	0.429979
	cg17913115	SLC25A10	-0.0357254	0.0133605	0.965(0.94,0.991)	0.00749609	0.243564	0.130617	20	0.131837
	cg09996840	SLC25A10	-0.0192934	0.00740827	0.981(0.967,0.995)	0.00920594	0.264383	0.0857426	20	0.0955872
	cg11446126	SLC25A10	-0.0295281	0.0114124	0.971(0.949,0.993)	0.009671	0.265466	0.0961495	20	0.109539
	cg13150534	SLC25A10	-0.0315416	0.012208	0.969(0.946,0.992)	0.00977533	0.265466	0.131391	20	0.0966867
	cg11609462	SLC25A10	-0.0701922	0.0273868	0.932(0.883,0.984)	0.0103773	0.272551	0.352538	20	0.151036
	cg06380072	SLC25A10	0.0398007	0.015751	1.041(1.009,1.073)	0.0115087	0.283172	0.107045	20	0.123082
	cg18367735	SLC25A10	-0.0492995	0.0213334	0.952(0.913,0.993)	0.0208377	0.329535	0.0725281	20	0.152361
	cg23847089	SLC25A10	-0.0884913	0.041495	0.915(0.844,0.993)	0.0329594	0.35635	0.156267	6	0.170534
	cg14294859	SLC25A25	0.0167347	0.00757161	1.017(1.002,1.032)	0.0270923	0.34687	0.761561	14	0.000915408
	cg11736228	SLC25A28	0.0730573	0.0334612	1.076(1.008,1.149)	0.0290106	0.351844	0.537397	7	0.00436586
	cg15007325	SLC25A28	-0.0405495	0.0198882	0.96(0.924,0.998)	0.0414629	0.390911	0.986385	19	0.00440044
	cg22615255	SLC25A28	0.0516929	0.0258699	1.053(1.001,1.108)	0.045696	0.407715	0.789237	11	0.00321512
	cg02485345	SLC25A34	-0.056952	0.0243649	0.945(0.901,0.991)	0.0194155	0.324416	0.525117	17	0.0492726
	cg05337019	SLC25A34	-0.0588077	0.0252282	0.943(0.897,0.991)	0.0197521	0.326173	0.431955	20	0.0475527
	cg18133145	SLC25A34	-0.0242523	0.0115476	0.976(0.954,0.998)	0.0357104	0.364591	0.697238	20	0.0496867
	cg07384080	SLC25A44	0.0200144	0.00742003	1.02(1.005,1.035)	0.00698935	0.242594	0.462617	20	7.97022e-06
	cg02353814	SLC25A48	0.0295038	0.012417	1.03(1.005,1.055)	0.0174981	0.307275	0.234856	20	0.0506131
	cg02027429	SLC25A48	-0.0259634	0.0120771	0.974(0.952,0.998)	0.0315716	0.351844	0.280351	20	0.0363005
	cg00089314	SLC25A48	-0.0512145	0.0242064	0.95(0.906,0.996)	0.0343671	0.359339	0.322203	20	0.04242
	cg01166488	SLC25A48	-0.0516455	0.0256392	0.95(0.903,0.999)	0.0439766	0.402803	0.227866	19	0.0551214
	cg00893242	SND1	0.0267767	0.0121671	1.027(1.003,1.052)	0.0277542	0.347456	0.338048	20	0.159488
	cg11539674	SND1	0.0149486	0.00743598	1.015(1,1.03)	0.0443991	0.404945	0.237524	20	0.253009
	cg06640241	SPG7	-0.0288247	0.0114466	0.972(0.95,0.994)	0.0117962	0.283172	0.478617	20	0.0623101
	cg07474682	SPG7	0.0505737	0.0208884	1.052(1.01,1.096)	0.015472	0.294662	0.778088	20	0.0502134
	cg02244288	SPG7	0.0270131	0.0112656	1.027(1.005,1.05)	0.0164923	0.297185	0.737193	20	0.0479529
	cg07452625	SPG7	0.0294786	0.0123877	1.03(1.005,1.055)	0.0173287	0.307101	0.629063	20	0.0480199
	cg10091053	SPG7	0.0424098	0.0180156	1.043(1.007,1.081)	0.0185692	0.317984	0.748423	20	0.0424029
	cg04002220	SPG7	0.0352741	0.0150811	1.036(1.006,1.067)	0.0193376	0.324416	0.277426	20	0.0403673
	cg02207944	SPG7	0.0340161	0.0148	1.035(1.005,1.065)	0.02154	0.329535	0.744069	20	0.0414034
	cg08362308	SPG7	0.0227198	0.0101366	1.023(1.003,1.044)	0.0250034	0.340662	0.523708	20	0.0367516
	cg00750074	SPG7	0.01685	0.00755737	1.017(1.002,1.032)	0.0257729	0.345157	0.509176	20	0.025327
	cg03169557	SPG7	0.0213272	0.00958562	1.022(1.003,1.041)	0.026087	0.345157	0.310306	20	0.0398436
	cg03286774	SPG7	0.0467428	0.0211467	1.048(1.005,1.092)	0.0270773	0.34687	0.759696	20	0.038999
	cg00439318	SPG7	0.046615	0.0219589	1.048(1.004,1.094)	0.0337683	0.359339	0.192953	20	0.0403366
	cg04864846	SPG7	0.0901495	0.0442541	1.094(1.003,1.193)	0.0416411	0.390911	0.908311	5	0.0628903
	cg16428612	SPG7	0.0499784	0.0249879	1.051(1.001,1.104)	0.0454893	0.407715	0.804261	20	0.0400046
	cg26547506	SPRYD4	-0.0745444	0.0265892	0.928(0.881,0.978)	0.00505422	0.213586	0.0485689	20	6.08416e-09
	cg09579323	TARS2	0.0302072	0.0144146	1.031(1.002,1.06)	0.0361177	0.364749	0.0128711	20	0.0207936
	cg05189291	THG1L	-0.0340768	0.014062	0.966(0.94,0.994)	0.015379	0.294662	0.681253	20	0.0524146
	cg21115120	THG1L	0.0425636	0.0176274	1.043(1.008,1.08)	0.0157513	0.294662	0.279184	20	0.0196021
	cg22059769	TIMM44	-0.0768408	0.0375284	0.926(0.86,0.997)	0.0406054	0.390422	0.149572	10	0.0299479
	cg01758899	TK2	-0.0519035	0.0240962	0.949(0.906,0.995)	0.0312388	0.351844	0.828954	20	0.00438162
	cg16376828	TK2	-0.0424138	0.0199921	0.958(0.922,0.997)	0.033877	0.359339	0.575019	20	0.0297121
	cg01931893	TK2	-0.0452996	0.0214143	0.956(0.916,0.997)	0.0343968	0.359339	0.697771	20	0.00271943
	cg25868126	TMEM177	0.0489511	0.0197793	1.05(1.01,1.092)	0.0133285	0.293974	0.0444869	4	0.235629
	cg14293614	TOMM5	-0.0761109	0.0208798	0.927(0.89,0.965)	0.000267193	0.0760108	0.0136398	20	0.0306132
	cg00033213	TOP1MT	-0.0102459	0.00501192	0.99(0.98,1)	0.0409234	0.390771	0.723005	20	0.00434998
	cg08257088	TRAP1	0.0469438	0.022299	1.048(1.003,1.095)	0.0352742	0.364591	0.441916	20	0.0265892
	cg14458731	TRUB2	-0.0555242	0.0281896	0.946(0.895,1)	0.048876	0.422975	0.686762	20	0.0317749
	cg08909806	TSPO	0.0197084	0.0100263	1.02(1,1.04)	0.0493376	0.422975	0.564266	20	0.0239405
	cg17633074	VARS2	-0.166413	0.0617484	0.847(0.75,0.956)	0.0070385	0.242594	0.110146	4	0.723866
	* Only presented the association with P value < 0.05 and P for HEIDI test >0.01
	CI, confidence interval; FDR, false discovery rate; HEIDI, heterogeneity in dependent instruments; SNP, single nucleotide single nucleotide polymorphism; OR, odds ratio; PPH4, posterior probability of H4.

## Sheet: Table S3
	Table S3. Summary data-level Mendelian randomization and colocalization analysis for association between mitochondria-related genes methylations and in atrial fibrillation in replicated stage*
	probeID	Gene	Beta	SE	OR (95% CI)	P value	P value after FDR adjustment	P value (HEIDI test)	Number of SNPs used in HEIDI test	PPH4
	cg04202892	BCL2L11	0.0392313	0.0114893	1.04(1.017,1.064)	0.000638793	0.0675892	0.0908909	20	0.0165378
	cg19858280	CCDC127	0.165208	0.0455413	1.18(1.079,1.29)	0.000286024	0.0393426	0.459344	17	0.00927646
	cg07699608	CHCHD1	-0.14	0.0214692	0.869(0.834,0.907)	6.9844e-11	1.92141e-07	0.0411534	20	0.0351637
	cg12796841	GUK1	0.144082	0.0360668	1.155(1.076,1.24)	6.47283e-05	0.0197853	0.647901	20	0.378986
	cg06769377	IBA57	0.0765673	0.0174116	1.08(1.043,1.117)	1.09506e-05	0.0100417	0.390595	20	0.439041
	cg13959031	ISCA1	0.120292	0.0300894	1.128(1.063,1.196)	6.39235e-05	0.0197853	0.665695	16	0.0755536
	cg07824177	ISCA1	0.130403	0.0332596	1.139(1.067,1.216)	8.8266e-05	0.0218673	0.71094	16	0.462922
	cg23202291	MRPL23	-0.119618	0.0276589	0.887(0.84,0.937)	1.52696e-05	0.010127	0.244288	20	0.967201
	cg26591679	MRPL23	0.0864397	0.0205635	1.09(1.047,1.135)	2.62757e-05	0.0103264	0.0997767	20	0.964208
	cg06498964	MRPL23	0.05521	0.0142158	1.057(1.028,1.087)	0.000102881	0.0218673	0.0249718	20	0.671391
	cg07578618	MRPL23	0.0519749	0.0133865	1.053(1.026,1.081)	0.000103335	0.0218673	0.0416355	20	0.682344
	cg07977153	MRPL23	0.174113	0.0465324	1.19(1.086,1.304)	0.000182733	0.0295705	0.724922	9	0.935298
	cg09123625	NTHL1	0.160402	0.0482534	1.174(1.068,1.29)	0.000886858	0.0813249	0.985594	8	0.810138
	cg11343657	OGDHL	-0.117257	0.0341006	0.889(0.832,0.951)	0.000584806	0.064352	0.0152113	20	0.0104214
	cg17914838	PDK4	-0.0351322	0.00930494	0.965(0.948,0.983)	0.000159588	0.0285912	0.083107	20	0.820565
	cg13319278	POLRMT	-0.130121	0.0333188	0.878(0.822,0.937)	9.40918e-05	0.0218673	0.52339	8	0.978596
	cg15422382	PPIF	-0.230902	0.0647347	0.794(0.699,0.901)	0.000361234	0.0473216	0.509604	6	0.00349287
	cg07077694	PRDX2	0.12767	0.0300918	1.136(1.071,1.205)	2.20873e-05	0.010127	0.121287	20	0.94413
	cg13375538	PRDX2	0.0704008	0.0192461	1.073(1.033,1.114)	0.00025427	0.0383563	0.096806	20	0.846978
	cg23467004	PRDX2	0.10796	0.0306809	1.114(1.049,1.183)	0.000433532	0.0518542	0.137668	20	0.850455
	cg15976709	PRDX2	0.14625	0.0441428	1.157(1.062,1.262)	0.000922674	0.0818799	0.50336	11	0.286431
	cg10341482	TIMM13	-0.144716	0.044451	0.865(0.793,0.944)	0.00113142	0.0889299	0.451154	20	0.000375434
	cg21139795	TIMMDC1	0.0237921	0.00729049	1.024(1.01,1.039)	0.00110069	0.0889299	0.483503	20	0.27911
	cg12113251	TSFM	0.198614	0.0527472	1.22(1.1,1.353)	0.000166289	0.0285912	0.987655	7	0.990342
	cg18646521	BCL2L11	0.0810865	0.0253997	1.084(1.032,1.14)	0.00141083	0.100099	0.0334318	20	0.0117758
	cg00261569	TIMMDC1	0.0505002	0.0158271	1.052(1.02,1.085)	0.00141907	0.100099	0.701858	20	0.27918
	cg13618045	PRDX2	0.177787	0.0561654	1.195(1.07,1.334)	0.00154864	0.106508	0.0247683	12	0.20637
	cg20320656	LETMD1	-0.0472234	0.0149624	0.954(0.926,0.982)	0.0015987	0.107269	0.720152	20	0.0261826
	cg23845646	PIF1	0.0659886	0.0210238	1.068(1.025,1.113)	0.00169665	0.111131	0.0425375	20	0.0147021
	cg22171829	PDK4	0.0664451	0.0216082	1.069(1.024,1.115)	0.00210507	0.12869	0.24965	20	0.325384
	cg04780086	BCL2L11	0.149448	0.0488754	1.161(1.055,1.278)	0.0022302	0.133376	0.451962	16	0.0122389
	cg07872373	MTFMT	-0.0586555	0.0193643	0.943(0.908,0.98)	0.00245325	0.136842	0.0761058	20	0.345294
	cg17728125	GPX4	0.151934	0.0505231	1.164(1.054,1.285)	0.00263643	0.136842	0.0427784	15	0.0280408
	cg11013726	PIF1	0.0477762	0.0159293	1.049(1.017,1.082)	0.00270625	0.136842	0.125484	20	0.0147286
	cg17133388	FAM162A	-0.0593049	0.0197855	0.942(0.907,0.98)	0.00272301	0.136842	0.0339111	20	0.0719128
	cg21608792	EPHX2	-0.0775279	0.0258905	0.925(0.88,0.974)	0.00274932	0.136842	0.254067	20	0.00564315
	cg02018277	PIF1	0.0544069	0.0182092	1.056(1.019,1.094)	0.00280923	0.136842	0.155859	20	0.0147263
	cg03861785	HAGH	-0.044122	0.014781	0.957(0.93,0.985)	0.00283534	0.136842	0.237084	20	0.364846
	cg22099723	EPHX2	-0.0882754	0.0296815	0.916(0.864,0.97)	0.00293855	0.139379	0.438722	17	0.0041164
	cg00453374	HIBADH	0.0352385	0.0118919	1.036(1.012,1.06)	0.00304424	0.141602	0.356323	20	2.10797e-08
	cg22163199	MRPL55	-0.0959182	0.0324179	0.909(0.853,0.968)	0.00308838	0.141602	0.909028	20	0.00299414
	cg03410667	PPIF	-0.177271	0.0603911	0.838(0.744,0.943)	0.0033314	0.144259	0.132117	7	0.00421994
	cg01701415	NUDT13	-0.18863	0.0643109	0.828(0.73,0.939)	0.00335611	0.144259	0.0636176	11	0.0528083
	cg05220042	RHOT2	0.0982087	0.0334874	1.103(1.033,1.178)	0.0033602	0.144259	0.0687235	20	0.0168102
	cg14692327	MTFMT	-0.0531522	0.0181467	0.948(0.915,0.983)	0.00340033	0.144259	0.0513277	20	0.294715
	cg04336659	HIBADH	0.0300187	0.0102513	1.03(1.01,1.051)	0.00340852	0.144259	0.256354	20	1.89826e-08
	cg02828514	SLC25A30	0.175116	0.0602439	1.191(1.059,1.341)	0.00365163	0.150901	0.953578	10	0.00279451
	cg19407385	DCAKD	-0.0347383	0.0120131	0.966(0.943,0.989)	0.00383179	0.150901	0.404404	20
	cg02877261	SLC25A4	-0.0217368	0.00752911	0.978(0.964,0.993)	0.00388901	0.150901	0.391821	20	0.121603
	cg02219117	C3orf33	0.161193	0.0558978	1.175(1.053,1.311)	0.00393026	0.150901	0.338492	20	0.318747
	cg16411256	EPHX2	-0.126643	0.0439284	0.881(0.808,0.96)	0.00393977	0.150901	0.172033	9	0.00487588
	cg00395296	NDUFA6	0.0983399	0.0342252	1.103(1.032,1.18)	0.00406187	0.150901	0.602296	20	0.00259394
	cg10598582	DCAKD	-0.0500672	0.0174291	0.951(0.919,0.984)	0.00407082	0.150901	0.377241	20
	cg07352016	FECH	0.165611	0.0577185	1.18(1.054,1.321)	0.00411398	0.150901	0.018273	7
	cg24081819	EPHX2	-0.135254	0.0472436	0.873(0.796,0.958)	0.00419767	0.151945	0.414063	9	0.00467086
	cg24373369	MTFMT	-0.111916	0.0392182	0.894(0.828,0.966)	0.00432175	0.154404	0.119864	10	0.323845
	cg25050859	SDR39U1	-0.0957282	0.0338	0.909(0.85,0.971)	0.00462296	0.162717	0.0266898	17	0.430286
	cg19457506	DCAKD	-0.0816236	0.0288548	0.922(0.871,0.975)	0.00467272	0.162717	0.30393	20
	cg15684661	MRPL36	0.115097	0.0407864	1.122(1.036,1.215)	0.00477325	0.16414	0.90831	20	0.0293072
	cg17111025	BCL2L11	-0.141757	0.0503141	0.868(0.786,0.958)	0.00484067	0.164403	0.832273	9	0.0109881
	cg12969734	SCO2	0.0434186	0.0154648	1.044(1.013,1.077)	0.00499147	0.166552	0.25204	20	0.202371
	cg21437157	EPHX2	-0.085344	0.0304259	0.918(0.865,0.975)	0.00503202	0.166552	0.654938	13	0.00409119
	cg00433709	LDHD	-0.138296	0.0493697	0.871(0.791,0.959)	0.00509097	0.166552	0.0232519	12	0.0295899
	cg04460557	SLC25A18	0.108745	0.0389065	1.115(1.033,1.203)	0.00518946	0.166552	0.414305	6	0.0180702
	cg07822074	DCAKD	-0.0963821	0.0344965	0.908(0.849,0.972)	0.00520663	0.166552	0.42976	20
	cg24408313	BCL2	0.0621264	0.0223318	1.064(1.019,1.112)	0.00540307	0.169115	0.25483	20
	cg22313024	UQCRB	0.125284	0.0450409	1.133(1.038,1.238)	0.00540972	0.169115	0.0856918	10	0.00898768
	cg18306516	PPIF	0.125352	0.0452643	1.134(1.037,1.239)	0.00561731	0.171703	0.0224561	13	0.00421321
	cg01016169	LETMD1	-0.153576	0.0556091	0.858(0.769,0.956)	0.00575015	0.173832	0.912115	20	0.0222299
	cg05580784	BDH1	-0.0379449	0.0137724	0.963(0.937,0.989)	0.00586677	0.175429	0.536376	20	0.000948981
	cg04369964	DNAJC4	0.13142	0.0477779	1.14(1.038,1.252)	0.00594763	0.175935	0.100351	16	0.147384
	cg00139037	SLC25A30	0.12351	0.0450416	1.131(1.036,1.236)	0.00610429	0.177207	0.780159	17	0.00403584
	cg21626163	MCCC2	-0.0535913	0.0195648	0.948(0.912,0.985)	0.00615938	0.177207	0.484009	18	0.209899
	cg11724147	HIBADH	0.1004	0.0366708	1.106(1.029,1.188)	0.00618389	0.177207	0.103184	20	2.22254e-08
	cg01758899	TK2	-0.0925912	0.0340005	0.912(0.853,0.974)	0.00646466	0.183343	0.161594	20	0.00795225
	cg01662334	HIBADH	0.124352	0.0457617	1.132(1.035,1.239)	0.00658021	0.184716	0.213189	11	1.79519e-07
	cg01528542	ACSS3	0.12063	0.0446965	1.128(1.034,1.232)	0.00695777	0.19304	0.551266	20	0.272185
	cg07372602	PDK4	0.0856462	0.0317675	1.089(1.024,1.159)	0.00701707	0.19304	0.807072	20	0.233961
	cg00155609	PRDX2	0.173459	0.0647561	1.189(1.048,1.35)	0.00739177	0.198676	0.469107	6	0.495989
	cg01021184	DCAKD	-0.135048	0.0504668	0.874(0.791,0.965)	0.0074511	0.198676	0.471598	13
	cg16000360	GUK1	0.108299	0.0405002	1.114(1.029,1.206)	0.00749447	0.198676	0.903691	7	0.00176176
	cg14905631	MRPL43	0.0504991	0.0188902	1.052(1.014,1.091)	0.00751085	0.198676	0.124148	20
	cg12223258	DCAKD	0.140781	0.0528072	1.151(1.038,1.277)	0.00767721	0.201143	0.212998	16
	cg23649088	C2orf69	-0.019676	0.0074243	0.981(0.966,0.995)	0.00804389	0.203077	0.0469369	20	0.00137699
	cg20141652	SLC25A42	0.0708038	0.0267384	1.073(1.019,1.131)	0.00809657	0.203077	0.583541	20	0.0260416
	cg03648155	PPIF	-0.150639	0.057006	0.86(0.769,0.962)	0.00822923	0.203077	0.0659612	8	0.00355441
	cg02728101	PDE2A	-0.0604734	0.0228936	0.941(0.9,0.985)	0.00825395	0.203077	0.415274	20	0.0808385
	cg14963062	ALKBH7	-0.103862	0.0393279	0.901(0.834,0.974)	0.00826778	0.203077	0.867818	11	0.00390734
	cg04460816	SLC25A42	0.0724675	0.027552	1.075(1.019,1.135)	0.00853331	0.207745	0.564623	20	0.025494
	cg17644776	C2orf69	-0.0248005	0.00945492	0.976(0.958,0.994)	0.00871528	0.210313	0.0365167	20	0.00134351
	cg08389266	CYP11B1	0.0842604	0.032216	1.088(1.021,1.159)	0.00891018	0.211974	0.415418	20	0.000555238
	cg23112188	PCK2	0.0348326	0.0133233	1.035(1.009,1.063)	0.00893821	0.211974	0.827866	20	0.108311
	cg18133145	SLC25A34	-0.0472682	0.018173	0.954(0.92,0.988)	0.00929498	0.217544	0.301824	20	0.000279766
	cg10665321	SLC25A42	0.0685673	0.0263953	1.071(1.017,1.128)	0.00938492	0.217544	0.607143	20	0.023127
	cg03592824	STYXL1	-0.068761	0.0264794	0.934(0.886,0.983)	0.0094103	0.217544	0.0351279	20	0.0101853
	cg03087610	AIFM2	0.0795829	0.0307346	1.083(1.02,1.15)	0.00961554	0.217635	0.019489	20
	cg23349968	TAMM41	-0.0770199	0.029792	0.926(0.873,0.982)	0.00973068	0.217635	0.082219	12	0.0229408
	cg24126361	SLC25A37	-0.0197781	0.00767503	0.98(0.966,0.995)	0.00996805	0.217742	0.249825	20	0.118732
	cg20961037	DCAKD	0.100329	0.0389834	1.106(1.024,1.193)	0.0100639	0.217742	0.19151	20
	cg00551398	RARS2	-0.126647	0.0492671	0.881(0.8,0.97)	0.0101519	0.217742	0.950016	17	0.00351132
	cg19497523	TIMM13	-0.0534685	0.0208368	0.948(0.91,0.987)	0.010286	0.217742	0.0112229	20	1.75484e-05
	cg10999566	TAMM41	-0.0864399	0.033758	0.917(0.858,0.98)	0.0104499	0.217742	0.0546417	9	0.244349
	cg14651183	UQCRB	0.152042	0.0594245	1.164(1.036,1.308)	0.01051	0.217742	0.796043	3	0.0107795
	cg26643967	SDHAF1	0.0582703	0.022787	1.06(1.014,1.108)	0.0105528	0.217742	0.427831	18	0.00268774
	cg15752292	TIMM50	0.0344681	0.0135067	1.035(1.008,1.063)	0.0107128	0.217742	0.185588	20	0.00798686
	cg03613822	ACADVL	0.0275849	0.010813	1.028(1.006,1.05)	0.0107388	0.217742	0.018879	20	0.074366
	cg03706109	DCAKD	-0.113813	0.0446379	0.892(0.818,0.974)	0.010782	0.217742	0.225824	20
	cg26420013	NSUN2	-0.0597219	0.0234343	0.942(0.9,0.986)	0.0108193	0.217742	0.210529	20	0.00278531
	cg07593415	TIMM13	-0.0650351	0.0255218	0.937(0.891,0.985)	0.0108276	0.217742	0.117689	20	1.5782e-05
	cg10838757	LYRM7	-0.186772	0.0733099	0.83(0.719,0.958)	0.0108436	0.217742	0.791769	20	0.00277502
	cg00097794	LETMD1	-0.128149	0.0504701	0.88(0.797,0.971)	0.0111137	0.218166	0.440187	15	0.0665464
	cg05584070	CARS2	0.0886858	0.0349386	1.093(1.02,1.17)	0.0111381	0.218166	0.682337	20	0.00090243
	cg01248855	TEFM	0.0204492	0.0080605	1.021(1.005,1.037)	0.0111819	0.218166	0.388093	10	0.0106012
	cg08146865	NME6	0.0209167	0.00830503	1.021(1.005,1.038)	0.0117836	0.228286	0.370746	20	0.109188
	cg20734569	NME6	0.0286084	0.0113824	1.029(1.006,1.052)	0.0119581	0.229729	0.463892	20	0.108981
	cg26734620	CS	0.0575576	0.0229385	1.059(1.013,1.108)	0.0121002	0.229729	0.240838	20	0.00541334
	cg26408600	PCK2	-0.0881827	0.0351471	0.916(0.855,0.981)	0.0121086	0.229729	0.0370695	8	0.217503
	cg04439028	TRAP1	-0.1209	0.0482785	0.886(0.806,0.974)	0.0122722	0.229792	0.186363	18	0.022708
	cg14698352	SLC25A40	0.0544671	0.021753	1.056(1.012,1.102)	0.0122837	0.229792	0.0122917	20	0.0858761
	cg15847600	CYP11B2	-0.0795331	0.0318082	0.924(0.868,0.983)	0.0124054	0.229792	0.269046	20	0.000895081
	cg12416033	SDHAF1	0.0839161	0.0335868	1.088(1.018,1.162)	0.0124726	0.229792	0.18206	7	0.00245721
	cg18395531	ALDH5A1	0.0461497	0.018483	1.047(1.01,1.086)	0.0125296	0.229792	0.63742	20	0.0381567
	cg09462576	MRPL55	-0.0702711	0.0282885	0.932(0.882,0.985)	0.0129882	0.236626	0.38666	20	0.00134432
	cg04625862	NME6	-0.0653599	0.0264186	0.937(0.889,0.987)	0.0133607	0.240817	0.345394	20	0.105801
	cg08158976	MRPL55	-0.0755634	0.0305759	0.927(0.873,0.984)	0.013461	0.240817	0.408831	20	0.00149953
	cg14259326	ATAD1	0.0959582	0.0388683	1.101(1.02,1.188)	0.0135565	0.240817	0.259934	4	0.0259634
	cg12243078	PDE2A	-0.11371	0.0461436	0.893(0.815,0.977)	0.0137294	0.240817	0.294991	20	0.0827127
	cg03348100	TAMM41	-0.0984008	0.0399329	0.906(0.838,0.98)	0.0137337	0.240817	0.140635	8	0.0974219
	cg11338121	PDK4	0.0612846	0.024873	1.063(1.013,1.116)	0.0137435	0.240817	0.201202	20	0.0900696
	cg22635155	PDE2A	-0.0647322	0.0263569	0.937(0.89,0.987)	0.0140499	0.244628	0.50868	20	0.109207
	cg22900075	MRPS23	0.0903346	0.0368841	1.095(1.018,1.177)	0.0143194	0.246761	0.170489	20	0.00162373
	cg18442181	TEFM	0.0952602	0.0389433	1.1(1.019,1.187)	0.01444	0.246761	0.40618	13	0.0138569
	cg09319822	MRPL43	0.115846	0.0474417	1.123(1.023,1.232)	0.0146119	0.246761	0.0796655	7
	cg23707289	BCL2	0.0403069	0.0165252	1.041(1.008,1.075)	0.0147229	0.246761	0.125062	20
	cg09424348	VARS2	0.112119	0.0459879	1.119(1.022,1.224)	0.0147684	0.246761	0.469429	7	1.49874e-05
	cg03925149	PDHA2	-0.0976066	0.0400783	0.907(0.838,0.981)	0.0148754	0.246761	0.351625	18	0.118346
	cg26804944	COQ10A	-0.0896563	0.0368202	0.914(0.851,0.983)	0.0148928	0.246761	0.13232	17	0.00563482
	cg15591616	PARK7	-0.114535	0.0470645	0.892(0.813,0.978)	0.0149508	0.246761	0.0284767	17	0.110487
	cg13052625	DHX30	0.105307	0.0432852	1.111(1.021,1.209)	0.0149797	0.246761	0.389606	18	0.113571
	cg16686429	DMPK	0.0921023	0.0379534	1.096(1.018,1.181)	0.015236	0.249489	0.178836	5	0.0807838
	cg11644052	NFU1	0.0378811	0.0156367	1.039(1.007,1.071)	0.0154108	0.250858	0.16617	20	0.0158778
	cg02595575	SLC25A42	0.0746282	0.0308437	1.077(1.014,1.145)	0.0155391	0.251459	0.450028	20	0.0161108
	cg03429645	NIT2	-0.0561239	0.0232266	0.945(0.903,0.989)	0.0156765	0.252199	0.134055	20	0.0160597
	cg12380854	MRPL10	-0.0999662	0.0414349	0.905(0.834,0.981)	0.0158389	0.25333	0.352538	20	0.0306698
	cg11946769	NME6	0.0875868	0.0363696	1.092(1.016,1.172)	0.0160295	0.254273	0.318271	19	0.103667
	cg05927017	BCL2	0.0594456	0.0246966	1.061(1.011,1.114)	0.0160827	0.254273	0.277674	20
	cg25684105	TXNRD1	0.0355588	0.0148213	1.036(1.007,1.067)	0.0164319	0.256911	0.434348	20	0.0937926
	cg23383149	SDR39U1	-0.0519194	0.0216414	0.949(0.91,0.991)	0.0164363	0.256911	0.0627353	20	0.124535
	cg24109202	SLC25A40	0.0674324	0.0281613	1.07(1.012,1.13)	0.0166428	0.258668	0.0241801	16	0.0839977
	cg10125599	SLC25A37	0.0626965	0.0262692	1.065(1.011,1.121)	0.0170007	0.261556	0.111295	20	0.113015
	cg17499826	DMPK	0.105172	0.0440879	1.111(1.019,1.211)	0.0170554	0.261556	0.737804	4	0.0856989
	cg10354495	NFU1	0.0583874	0.0244887	1.06(1.01,1.112)	0.0171138	0.261556	0.914185	20	0.0163579
	cg25059899	BCL2	0.0471453	0.019816	1.048(1.008,1.09)	0.0173521	0.263733	0.0565249	15
	cg08182160	PDE2A	-0.123866	0.0522677	0.883(0.797,0.979)	0.0177957	0.268988	0.283877	12	0.109369
	cg04134859	DNAJC30	0.0733129	0.0310975	1.076(1.012,1.144)	0.0183975	0.274457	0.106035	13	0.00356725
	cg06092815	SPHKAP	-0.132698	0.0563127	0.876(0.784,0.978)	0.0184506	0.274457	0.424425	3	0.00493579
	cg27117982	MGST1	-0.0358264	0.015218	0.965(0.936,0.994)	0.018562	0.274457	0.914469	20	0.00937532
	cg19466160	ACADVL	-0.100133	0.0425557	0.905(0.832,0.983)	0.0186229	0.274457	0.0114691	20	0.0567645
	cg16848221	CLPP	-0.0186557	0.00793439	0.982(0.966,0.997)	0.0187107	0.274457	0.46617	20	0.00358322
	cg00203037	OXNAD1	0.053579	0.0227962	1.055(1.009,1.103)	0.018756	0.274457	0.654336	20	0.0716524
	cg15516558	NIT1	-0.0714523	0.0304346	0.931(0.877,0.988)	0.0188881	0.274927	0.815219	20	0.078615
	cg23211791	SLC25A15	-0.0968406	0.0415713	0.908(0.837,0.985)	0.0198322	0.285646	0.0435091	20	0.00612151
	cg06532880	PRELID1	-0.0664138	0.0285534	0.936(0.885,0.99)	0.0200211	0.286865	0.204069	20	0.00317236
	cg23719950	MACROD1	-0.044196	0.0190466	0.957(0.922,0.993)	0.0203188	0.289613	0.730704	20	0.0738407
	cg02257405	ACSL6	-0.127488	0.0550471	0.88(0.79,0.981)	0.0205592	0.289613	0.50793	17	0.124074
	cg23779890	GDAP1	0.0697935	0.0301847	1.072(1.011,1.138)	0.020766	0.289613	0.190903	20	0.0783196
	cg16661813	OMA1	0.123214	0.0532904	1.131(1.019,1.256)	0.0207703	0.289613	0.0502447	6	0.0861241
	cg11417954	PICK1	-0.0543715	0.0235294	0.947(0.904,0.992)	0.0208445	0.289613	0.948733	20	0.00834094
	cg11051899	SLC25A37	0.0882744	0.0382918	1.092(1.013,1.177)	0.0211493	0.290023	0.0159192	20	0.109009
	cg20124610	CARS2	0.0582676	0.0252825	1.06(1.009,1.114)	0.0211854	0.290023	0.0205608	20	0.00283223
	cg04079263	NME6	0.146645	0.0636322	1.158(1.022,1.312)	0.0211904	0.290023	0.704219	14	0.117781
	cg17085123	ACOT11	-0.0257571	0.0112046	0.975(0.953,0.996)	0.0215164	0.293028	0.929088	20	0.0178924
	cg21001641	SIRT4	-0.0849636	0.0370108	0.919(0.854,0.988)	0.0216964	0.294023	0.660983	10	0.0175176
	cg21176127	SLC25A47	-0.0390414	0.0170556	0.962(0.93,0.994)	0.0220754	0.296141	0.928188	20	0.0656214
	cg26509269	MRM1	-0.0550561	0.0240696	0.946(0.903,0.992)	0.022174	0.296141	0.0142123	20	0.00209951
	cg16789995	HEBP1	-0.144666	0.0632461	0.865(0.764,0.98)	0.0221756	0.296141	0.106321	10	0.0176332
	cg21885134	MRPL36	0.0477642	0.0209308	1.049(1.007,1.093)	0.022489	0.29842	0.83361	20	0.0380317
	cg26344392	ADCY10	0.0443386	0.0194403	1.045(1.006,1.086)	0.0225632	0.29842	0.14325	20	0.0202609
	cg26155681	HTATIP2	0.0188857	0.0082891	1.019(1.003,1.036)	0.0227041	0.298628	0.458745	20	0.0697391
	cg09611599	HTATIP2	-0.0214319	0.00941303	0.979(0.961,0.997)	0.0227961	0.298628	0.345409	20	0.0697391
	cg01762738	COQ5	0.0411349	0.0180856	1.042(1.006,1.08)	0.0229383	0.299067	0.0407062	20	0.0229104
	cg05309877	OMA1	-0.0997677	0.0439359	0.905(0.83,0.986)	0.0231619	0.300499	0.225497	17	0.0703395
	cg05005073	NDUFS5	-0.0224948	0.00992259	0.978(0.959,0.997)	0.0233884	0.300639	0.0101906	20	0.0127041
	cg27608139	ECI1	0.0382055	0.016869	1.039(1.005,1.074)	0.0235232	0.300639	0.245759	20	0.0372682
	cg25254170	MTCH1	-0.0646721	0.0285718	0.937(0.886,0.991)	0.0236053	0.300639	0.156345	20	0.000210539
	cg09654796	BDH1	-0.0582177	0.0257503	0.943(0.897,0.992)	0.0237682	0.301319	0.0349338	20	0.00190035
	cg09621438	SLC25A37	0.109315	0.0484345	1.116(1.014,1.227)	0.02401	0.301605	0.0434708	16	0.0994063
	cg10938486	ACSM5	-0.0907107	0.0403363	0.913(0.844,0.988)	0.0245215	0.305243	0.952093	4	0.0014013
	cg16760049	PICK1	0.0753685	0.0335827	1.078(1.01,1.152)	0.0248152	0.305728	0.964917	13	0.0757348
	cg00848461	PRELID1	-0.103686	0.0462254	0.902(0.823,0.987)	0.0248939	0.305728	0.64916	19	0.00306418
	cg16521040	MRPL34	0.0467176	0.0209075	1.048(1.006,1.092)	0.0254506	0.30599	0.189938	20	0.0258904
	cg09385936	SLC25A47	0.0820861	0.0367659	1.086(1.01,1.167)	0.0255709	0.30599	0.900251	14	0.0673402
	cg06772202	MDH2	-0.0934693	0.0419226	0.911(0.839,0.989)	0.0257761	0.30599	0.0739088	19	0.0373477
	cg21657876	PDE2A	0.0567393	0.0254602	1.058(1.007,1.113)	0.0258441	0.30599	0.025766	20	0.0500716
	cg05927068	THEM4	-0.0975471	0.0438058	0.907(0.832,0.988)	0.0259603	0.30599	0.114122	15	0.066893
	cg18197795	GADD45GIP1	-0.0840831	0.0377672	0.919(0.854,0.99)	0.0259907	0.30599	0.587247	5	0.0508803
	cg04035392	DHX30	0.0578902	0.0260936	1.06(1.007,1.115)	0.0265169	0.30599	0.0861767	20	0.030703
	cg20977448	GRPEL2	0.044997	0.0202858	1.046(1.005,1.088)	0.0265446	0.30599	0.0926623	20	0.0149128
	cg11058576	SLC25A47	-0.0344461	0.0155357	0.966(0.937,0.996)	0.0266082	0.30599	0.950295	20	0.061245
	cg16376828	TK2	-0.0672591	0.0303752	0.935(0.881,0.992)	0.0268097	0.30599	0.0729751	20	0.000315488
	cg27304573	COQ5	0.0798162	0.0360589	1.083(1.009,1.162)	0.0268635	0.30599	0.155703	14	0.0361365
	cg07091552	UCP3	-0.140698	0.0636616	0.869(0.767,0.984)	0.0270988	0.30599	0.0480873	20	0.151436
	cg01931893	TK2	-0.0718353	0.0325445	0.931(0.873,0.992)	0.0272935	0.30599	0.0589053	20	0.00033428
	cg08954856	BIK	-0.119209	0.0540102	0.888(0.798,0.987)	0.0273026	0.30599	0.731043	6	0.0748569
	cg19415202	SPATA19	-0.0597034	0.0270866	0.942(0.893,0.993)	0.0275126	0.30599	0.32413	20	0.0036066
	cg00086710	PPM1K	0.107742	0.0488839	1.114(1.012,1.226)	0.0275215	0.30599	0.0643576	5	0.0788583
	cg01708924	PRDX5	0.0760504	0.0345296	1.079(1.008,1.155)	0.027632	0.30599	0.538815	20	0.0633448
	cg01284033	SLC25A16	-0.127173	0.0578185	0.881(0.786,0.986)	0.0278405	0.30599	0.570074	20	0.020825
	cg17512742	TIMM50	0.0912217	0.0415095	1.096(1.01,1.188)	0.027977	0.30599	0.0390411	19	0.00576807
	cg11885471	PXMP4	-0.0688954	0.0313695	0.933(0.878,0.993)	0.028074	0.30599	0.0786895	20	0.00635652
	cg09284708	MOCS1	-0.0805552	0.0367033	0.923(0.859,0.991)	0.0281801	0.30599	0.0454218	18	0.00451508
	cg07598021	GRPEL2	-0.0590623	0.0269266	0.943(0.894,0.994)	0.0282747	0.30599	0.126695	20	0.0124209
	cg05325229	MTCH1	-0.104118	0.0475207	0.901(0.821,0.989)	0.0284521	0.30599	0.356899	4	0.00021728
	cg15922246	FASTK	0.118852	0.0542627	1.126(1.013,1.253)	0.0285026	0.30599	0.0158989	12	0.00173704
	cg01081346	CPT1B	0.0287009	0.0131286	1.029(1.003,1.056)	0.0288057	0.30599	0.288328	20	0.0501824
	cg16386697	CPT1B	0.0301147	0.0137811	1.031(1.003,1.059)	0.0288729	0.30599	0.318603	20	0.0501824
	cg00270625	CPT1B	0.0324211	0.0148482	1.033(1.003,1.063)	0.028999	0.30599	0.356548	20	0.0501818
	cg27502912	CPT1B	0.0330584	0.0151428	1.034(1.003,1.065)	0.0290278	0.30599	0.361523	20	0.0501818
	cg00983520	CPT1B	0.0327678	0.01501	1.033(1.003,1.064)	0.0290312	0.30599	0.460138	20	0.0501818
	cg07859880	ECH1	0.0358231	0.0164102	1.036(1.004,1.07)	0.0290377	0.30599	0.15949	20	0.00647524
	cg17137457	CPT1B	0.0340042	0.0155831	1.035(1.003,1.067)	0.029101	0.30599	0.264858	20	0.0503555
	cg00218134	AKAP10	-0.0546104	0.0250331	0.947(0.902,0.994)	0.0291445	0.30599	0.0122294	20	0.0665353
	cg06829266	NME4	-0.100377	0.0460643	0.904(0.826,0.99)	0.0293269	0.30599	0.0723291	20	0.0113405
	cg01048992	GTPBP3	-0.0893147	0.0410252	0.915(0.844,0.991)	0.0294754	0.30599	0.135509	8	0.0269311
	cg03466031	SLC25A4	0.044893	0.0206234	1.046(1.004,1.089)	0.0294953	0.30599	0.051468	20	0.0240118
	cg24363820	CPT1B	0.0417472	0.0191911	1.043(1.004,1.083)	0.0296044	0.30599	0.464199	20	0.0501317
	cg05156901	CPT1B	0.0415614	0.0191069	1.042(1.004,1.082)	0.0296152	0.30599	0.386242	20	0.0491669
	cg19112186	CPT1B	0.0422313	0.0194187	1.043(1.004,1.084)	0.0296468	0.30599	0.458795	20	0.0501726
	cg10770023	CPT1B	0.0432919	0.0199159	1.044(1.004,1.086)	0.0297249	0.30599	0.435201	20	0.0496123
	cg08260245	CPT1B	0.0435877	0.0200556	1.045(1.004,1.086)	0.0297548	0.30599	0.396767	20	0.0483782
	cg00047287	CPT1B	0.0451574	0.0207965	1.046(1.004,1.09)	0.0299019	0.30599	0.381651	20	0.0501818
	cg10778862	PICK1	0.103227	0.0475451	1.109(1.01,1.217)	0.0299205	0.30599	0.997406	10	0.00653653
	cg06419964	MRM1	-0.0412208	0.0190122	0.96(0.925,0.996)	0.0301494	0.306055	0.0297715	20	0.00181254
	cg25538415	DCAKD	0.0333637	0.0154144	1.034(1.003,1.066)	0.0304296	0.306865	0.0667712	20
	cg10500911	OMA1	0.0684514	0.0316296	1.071(1.006,1.139)	0.0304522	0.306865	0.339137	11	0.0834728
	cg03609435	MRM1	-0.0469263	0.0217027	0.954(0.914,0.996)	0.0306005	0.306919	0.0314186	20	0.00280764
	cg04163119	TOMM6	-0.115099	0.0532572	0.891(0.803,0.989)	0.0306807	0.306919	0.0117764	15	0.0508809
	cg15584071	SDHAF1	0.0694213	0.0322783	1.072(1.006,1.142)	0.0314993	0.312874	0.100212	9	0.00235305
	cg10599571	MRPS6	0.137749	0.0640498	1.148(1.012,1.301)	0.0315035	0.312874	0.25183	6	0.0339
	cg14078231	CASP9	-0.0323278	0.0150825	0.968(0.94,0.997)	0.0320817	0.316332	0.60338	20	0.019139
	cg16445842	BCL2	-0.0885066	0.0413439	0.915(0.844,0.993)	0.0322949	0.317298	0.499709	11
	cg27319530	BDH1	0.0396397	0.0185908	1.04(1.003,1.079)	0.0329887	0.321816	0.457966	20	0.00177068
	cg20203469	ACAD8	-0.0451442	0.0212311	0.956(0.917,0.996)	0.0334761	0.32527	0.854981	20	0.0362014
	cg00653085	ECHDC2	0.0729769	0.0343781	1.076(1.006,1.151)	0.0337729	0.32527	0.339268	20	0.0209188
	cg10857774	DMPK	-0.0407671	0.0192075	0.96(0.925,0.997)	0.0337994	0.32527	0.482401	20	0.0319517
	cg03448915	TK2	-0.0244333	0.0115205	0.976(0.954,0.998)	0.0339332	0.32527	0.0747618	20	0.000359925
	cg07127456	TK2	-0.0256148	0.0120824	0.975(0.952,0.998)	0.0340046	0.32527	0.0796723	20	0.000370401
	cg14061069	DMPK	-0.0166676	0.00786516	0.983(0.968,0.999)	0.0340765	0.32527	0.308922	20	0.0287925
	cg01188578	HADHA	-0.0149986	0.00708131	0.985(0.972,0.999)	0.0341705	0.32527	0.289058	20	0.0248173
	cg05949667	ACAD8	-0.0552657	0.0261517	0.946(0.899,0.996)	0.0345774	0.326702	0.476077	20	0.0288556
	cg01341487	BIK	-0.0447294	0.0211702	0.956(0.917,0.997)	0.034614	0.326702	0.782566	20	0.0596517
	cg15913680	PDE2A	0.117921	0.055855	1.125(1.008,1.255)	0.0347545	0.326702	0.135044	18	0.101511
	cg20908204	DMPK	-0.0322508	0.0152918	0.968(0.94,0.998)	0.0349426	0.326702	0.183426	20	0.0264414
	cg00139947	TOP1MT	-0.0380951	0.0180677	0.963(0.929,0.997)	0.0349903	0.326702	0.126518	20	0.00347058
	cg09263116	BIK	-0.0498205	0.0236367	0.951(0.908,0.997)	0.0350514	0.326702	0.784856	20	0.0629588
	cg04042468	BIK	-0.0509919	0.0242058	0.95(0.906,0.996)	0.0351522	0.326702	0.702185	20	0.0620396
	cg11101109	DMPK	-0.0405716	0.0192936	0.96(0.925,0.997)	0.0354784	0.328623	0.442814	20	0.027822
	cg26104932	CYP27A1	0.0677718	0.0322726	1.07(1.005,1.14)	0.0357307	0.329345	0.0508852	18	0.00358995
	cg16564940	ACADVL	-0.103871	0.0495062	0.901(0.818,0.993)	0.0358925	0.329345	0.0952903	20	0.0404553
	cg00644847	DNAJC11	0.0603903	0.0287863	1.062(1.004,1.124)	0.0359155	0.329345	0.221833	20	0.0101851
	cg02626208	MRM1	-0.0912307	0.0435898	0.913(0.838,0.994)	0.0363548	0.331629	0.0701404	17	0.00187475
	cg26175971	CYP27A1	0.0712274	0.0340415	1.074(1.005,1.148)	0.0364057	0.331629	0.23557	16	0.00294155
	cg19389372	SDHAF1	0.0607245	0.029041	1.063(1.004,1.125)	0.0365288	0.331652	0.0565196	9	0.00523616
	cg24438145	SPATA20	-0.0267172	0.0128168	0.974(0.949,0.998)	0.0371107	0.335827	0.0456779	20
	cg12065943	AKAP10	-0.0358044	0.0171893	0.965(0.933,0.998)	0.037256	0.336036	0.0417676	20	0.0565863
	cg15792713	POLDIP2	0.071661	0.0344375	1.074(1.004,1.149)	0.0374429	0.336619	0.678302	6	0.00242974
	cg03792199	HIBADH	0.108183	0.0520639	1.114(1.006,1.234)	0.0377204	0.337033	0.0621062	20	2.21999e-05
	cg22580629	SUOX	0.103926	0.0500189	1.11(1.006,1.224)	0.037734	0.337033	0.101783	12	0.00297787
	cg20376123	TRMU	-0.112876	0.0543685	0.893(0.803,0.994)	0.0378829	0.337268	0.741825	9	0.00311094
	cg05368731	NBR1	-0.0159933	0.00771735	0.984(0.969,0.999)	0.0382298	0.339258	0.2309	20	0.0086571
	cg01506891	LETM2	-0.128432	0.0620907	0.879(0.779,0.993)	0.0385969	0.341415	0.198417	6	0.111395
	cg21217329	FXN	-0.0919391	0.0449942	0.912(0.835,0.996)	0.0410175	0.359361	0.254767	9
	cg17944572	FIS1	-0.0750162	0.0369565	0.928(0.863,0.997)	0.0423718	0.363588	0.056396	16	0.0452814
	cg15609308	RPIA	0.0499485	0.0246241	1.051(1.002,1.103)	0.0425152	0.363588	0.617711	20
	cg01239717	RTN4IP1	-0.179768	0.0887064	0.835(0.702,0.994)	0.0427081	0.363588	0.910619	7	0.0044271
	cg17589175	PRDX5	-0.0788908	0.0389336	0.924(0.856,0.997)	0.0427351	0.363588	0.0271543	15	0.0460744
	cg18435832	GATM	-0.0295308	0.0145793	0.971(0.944,0.999)	0.042813	0.363588	0.0400573	20	0.0294211
	cg20381115	GATM	-0.0304409	0.0150335	0.97(0.942,0.999)	0.0428806	0.363588	0.0481744	20	0.0294647
	cg18861015	DMPK	-0.0464384	0.0229487	0.955(0.913,0.999)	0.0430143	0.363588	0.389969	20	0.0260233
	cg15744692	GATM	-0.0324358	0.0160309	0.968(0.938,0.999)	0.0430396	0.363588	0.0564619	20	0.0294133
	cg14656441	NDUFS5	-0.0443765	0.0219331	0.957(0.916,0.999)	0.0430456	0.363588	0.0241425	20	0.00730245
	cg10760299	GATM	-0.0204386	0.0101106	0.98(0.961,0.999)	0.0432281	0.363588	0.0545524	20	0.0290084
	cg00020991	CBR4	0.0753323	0.0373186	1.078(1.002,1.16)	0.0435263	0.363588	0.307494	14	0.0604974
	cg05896902	GATM	-0.0255713	0.012669	0.975(0.951,0.999)	0.0435486	0.363588	0.0423985	20	0.0293406
	cg11032707	GATM	-0.0379094	0.0187842	0.963(0.928,0.999)	0.043575	0.363588	0.0461732	20	0.0294326
	cg24328539	GATM	-0.029961	0.0148552	0.97(0.943,0.999)	0.0437087	0.363588	0.0520066	20	0.0293883
	cg04025675	GATM	-0.0302962	0.015023	0.97(0.942,0.999)	0.0437323	0.363588	0.0495045	20	0.0294346
	cg12400350	IDH2	0.112467	0.0558179	1.119(1.003,1.248)	0.0439162	0.363588	0.225577	7	0.0216122
	cg14360014	SARDH	-0.0490104	0.0243328	0.952(0.908,0.999)	0.0439918	0.363588	0.857629	20	0.00017356
	cg26796135	GATM	-0.0333725	0.0165704	0.967(0.936,0.999)	0.0440113	0.363588	0.0492606	20	0.0294006
	cg11375053	MRPL17	-0.0621584	0.0309637	0.94(0.884,0.999)	0.0447007	0.367095	0.0727479	10	0.0406624
	cg03845745	CBR4	0.123759	0.0616503	1.132(1.003,1.277)	0.0447026	0.367095	0.351126	4	0.059089
	cg05280133	GATM	-0.0406216	0.0202604	0.96(0.923,0.999)	0.0449657	0.368157	0.0645523	20	0.0293307
	cg04060561	ECHDC1	0.0345098	0.0172263	1.035(1.001,1.071)	0.0451428	0.36851	0.399109	20	0.033193
	cg14910265	GATM	-0.0487061	0.0243954	0.952(0.908,0.999)	0.0458759	0.372846	0.0768342	20	0.0293725
	cg00767496	GATM	-0.0516878	0.0259315	0.95(0.903,0.999)	0.0462344	0.372846	0.053439	20	0.0293403
	cg22717235	MCL1	0.0143158	0.00718352	1.014(1,1.029)	0.0462758	0.372846	0.198256	20	0.0559418
	cg22707705	CYP27A1	0.0986894	0.0495282	1.104(1.002,1.216)	0.0463066	0.372846	0.29223	15	0.00317304
	cg23214464	ADCK2	-0.0161709	0.00811718	0.984(0.968,1)	0.0463517	0.372846	0.54392	20	0.00722735
	cg07512993	TK2	-0.0551402	0.0277085	0.946(0.896,0.999)	0.0465899	0.37367	0.0469191	20	0.000311574
	cg20725256	PGAM5	0.0381956	0.0192164	1.039(1.001,1.079)	0.0468498	0.374471	0.42831	20	0.028414
	cg01098959	DMPK	0.0387614	0.019511	1.04(1.001,1.08)	0.046962	0.374471	0.416358	20	0.0249376
	cg18504989	DMPK	-0.067062	0.0338033	0.935(0.875,0.999)	0.047268	0.375822	0.516846	16	0.0242226
	cg08850438	SPG7	-0.0403955	0.0203746	0.96(0.923,1)	0.0474071	0.375841	0.0852792	18	0.0650936
	cg18204930	AIFM2	0.0365461	0.018463	1.037(1,1.075)	0.0477682	0.377616	0.167424	20
	cg21904251	DMPK	0.027971	0.0141543	1.028(1,1.057)	0.0481379	0.379448	0.372346	20	0.0251385
	cg20405584	OXCT1	0.0838359	0.0424904	1.087(1.001,1.182)	0.0484894	0.38029	0.0485334	12	0.0240707
	cg00169354	FAM210B	-0.015493	0.0078534	0.985(0.97,1)	0.0485211	0.38029	0.0927655	20	0.00299328
	cg16020904	SPATA20	-0.105642	0.0535915	0.9(0.81,0.999)	0.0486956	0.380573	0.0118584	7
	cg17381426	ADCK2	-0.042244	0.0214493	0.959(0.919,1)	0.0488976	0.381069	0.627004	20	0.00926083
	cg02389942	OXCT1	0.0880274	0.0448147	1.092(1,1.192)	0.0495006	0.383479	0.0182481	20	0.0658611
	cg10643550	UQCR11	-0.0860959	0.0438474	0.918(0.842,1)	0.0495843	0.383479	0.836739	7	0.0659603
	cg02680909	MOCS1	-0.057326	0.0292006	0.944(0.892,1)	0.0496251	0.383479	0.988191	20	0.00447121
	* Only presented the association with P value < 0.05 and P for HEIDI test >0.01
	CI, confidence interval; FDR, false discovery rate; HEIDI, heterogeneity in dependent instruments; SNP, single nucleotide single nucleotide polymorphism; OR, odds ratio; PPH4, posterior probability of H4.

## Sheet: Table S4
	Table S4. Summary data-level Mendelian randomization and colocalization analysis for association between mitochondria-related genes expression and atrial fibrillation in discovery stage*
	Gene	Beta	SE	OR (95% CI)	P value	P value after FDR adjustment	P value (HEIDI test)	Number of SNPs used in HEIDI test	PPH4
	ANTKMT	0.120421	0.0281644	1.128(1.067,1.192)	1.90584e-05	0.00361364	0.187407	20	0.114608
	ATP23	0.0341528	0.00993449	1.035(1.015,1.055)	0.000586456	0.0272829	0.253641	20	0.00394962
	CCDC127	-0.0616009	0.0161958	0.94(0.911,0.971)	0.000142661	0.00925255	0.356283	20	0.608618
	COX18	0.603957	0.180365	1.829(1.285,2.605)	0.000812413	0.0351272	0.0693021	20	0.834048
	DAP3	-0.14047	0.0364813	0.869(0.809,0.933)	0.000117891	0.00892043	0.0220147	20	6.57102e-72
	DMAC2	0.113792	0.0326656	1.121(1.051,1.195)	0.000494794	0.0249596	0.221768	20	0.451429
	FDPS	-0.299857	0.0873916	0.741(0.624,0.879)	0.000600944	0.0272829	0.0126862	20	8.5398e-18
	GFER	0.567929	0.134416	1.765(1.356,2.296)	2.38786e-05	0.00361364	0.234928	16	0.000450745
	MARS2	-0.115402	0.0328564	0.891(0.835,0.95)	0.000444223	0.0237267	0.0272875	20	0.0299707
	MCRIP2	-0.455987	0.129332	0.634(0.492,0.817)	0.000422355	0.0237267	0.126613	20	0.0377455
	MRPS16	-0.154242	0.0372013	0.857(0.797,0.922)	3.38111e-05	0.00438271	0.055712	8	7.38441e-27
	NDUFB10	0.194096	0.0373408	1.214(1.129,1.306)	2.01483e-07	9.14731e-05	0.0858571	20	0.000512923
	NUDT13	0.094721	0.0233304	1.099(1.05,1.151)	4.90757e-05	0.00471363	0.332122	7	7.86519e-27
	PCCB	0.0813736	0.0152512	1.085(1.053,1.118)	9.5259e-08	8.64952e-05	0.703859	20	0.950076
	SLC25A15	0.293337	0.0832502	1.341(1.139,1.579)	0.000425784	0.0237267	0.55082	20	0.846805
	STX17	0.144376	0.0339492	1.155(1.081,1.235)	2.11201e-05	0.00361364	0.0607721	20	0.756981
	TOMM5	-0.0853615	0.0222869	0.918(0.879,0.959)	0.000128081	0.00894595	0.582156	20	0.0241042
	UQCC1	-0.0614002	0.0151724	0.94(0.913,0.969)	5.19122e-05	0.00471363	0.424527	20	0.854401
	VDAC2	0.291684	0.073821	1.339(1.158,1.547)	7.77516e-05	0.00641804	0.0796841	20	0.0098677
	ACOT7	-0.112829	0.0349677	0.893(0.834,0.957)	0.00125235	0.0504621	0.252102	20	0.52204
	ISCA1	0.056569	0.0175635	1.058(1.022,1.095)	0.00127823	0.0504621	0.305517	20	0.656699
	NTHL1	-0.259192	0.0813608	0.772(0.658,0.905)	0.00144401	0.0537617	0.79888	20	4.40565e-08
	ATPAF1	0.172843	0.0544616	1.189(1.068,1.323)	0.00150527	0.0537617	0.04479	20	0.00134868
	IMMT	0.0376895	0.0123866	1.038(1.014,1.064)	0.0023442	0.0788347	0.0405016	20	3.34782e-06
	GRSF1	-0.410126	0.140831	0.664(0.504,0.875)	0.00358919	0.116392	0.0971262	9	0.0481534
	ATP5IF1	0.0746551	0.02593	1.078(1.024,1.134)	0.00398816	0.122201	0.0933165	20	0.166764
	NADK2	0.161682	0.0562399	1.175(1.053,1.312)	0.00404198	0.122201	0.709094	20	0.19038
	ACSS3	0.219505	0.0766201	1.245(1.072,1.447)	0.00417205	0.122201	0.0392249	20	0.0354535
	SLC25A44	-0.241994	0.085425	0.785(0.664,0.928)	0.00461397	0.130921	0.267346	16	0.00433199
	NLN	-0.041162	0.0147042	0.96(0.932,0.988)	0.00512081	0.136756	0.39736	20	0.119027
	PRDX6	0.0723873	0.0260577	1.075(1.022,1.131)	0.00547018	0.140135	0.425065	20	0.141424
	ABCB8	0.186268	0.0674194	1.205(1.056,1.375)	0.00573035	0.140135	0.202912	20	9.2202e-07
	TOMM22	-0.178265	0.0646783	0.837(0.737,0.95)	0.00584816	0.140135	0.0208865	20	0.0973328
	TRAP1	0.0352051	0.0127774	1.036(1.01,1.062)	0.00586468	0.140135	0.156682	20	0.0957244
	SEPTIN4	-0.116321	0.0424779	0.89(0.819,0.967)	0.00617431	0.143751	0.254338	20	0.0343201
	MRPL35	0.0581025	0.0213313	1.06(1.016,1.105)	0.0064532	0.144904	0.0943503	20	2.6377e-06
	HADHA	-0.0977457	0.035966	0.907(0.845,0.973)	0.00657328	0.144904	0.319736	20	5.04952e-08
	ACP6	-0.0363503	0.0134071	0.964(0.939,0.99)	0.00670263	0.144904	0.508352	20	3.66631e-10
	BCKDHA	-0.0958	0.0359023	0.909(0.847,0.975)	0.00762233	0.150553	0.127306	20	0.0791855
	STOML2	0.281883	0.10564	1.326(1.078,1.631)	0.00762292	0.150553	0.0332582	20	0.102984
	MRPS31	0.152928	0.057381	1.165(1.041,1.304)	0.00769591	0.150553	0.053593	20	0.106201
	TMEM143	-0.150569	0.0565142	0.86(0.77,0.961)	0.00771572	0.150553	0.314037	20	0.00624257
	NME4	0.0384446	0.0144582	1.039(1.01,1.069)	0.00783702	0.150553	0.231569	20	0.0160547
	ATP5PO	-0.122598	0.0462886	0.885(0.808,0.969)	0.00808358	0.150553	0.0178988	20	0.0107735
	MRPL22	-0.118724	0.044855	0.888(0.813,0.97)	0.00812456	0.150553	0.078307	20	0.124269
	DIABLO	0.137578	0.0526213	1.147(1.035,1.272)	0.0089362	0.162281	0.239973	20	3.01861e-05
	PDF	0.098834	0.0380847	1.104(1.024,1.189)	0.00945605	0.162455	0.417508	20	0.0823635
	RDH13	-0.027101	0.0104556	0.973(0.954,0.993)	0.0095419	0.162455	0.0276151	20	0.0702785
	ADHFE1	-0.0295493	0.0114111	0.971(0.949,0.993)	0.00961051	0.162455	0.488162	20	0.080562
	GATD3A	-0.184192	0.0711794	0.832(0.723,0.956)	0.0096614	0.162455	0.0601357	20	0.0128878
	C8orf82	-0.191287	0.074799	0.826(0.713,0.956)	0.0105472	0.168123	0.548156	20	0.0220449
	HEMK1	0.121177	0.0474065	1.129(1.029,1.239)	0.0105843	0.168123	0.391533	20	0.00504447
	PTGES2	-0.149149	0.058642	0.861(0.768,0.966)	0.0109786	0.168123	0.701436	20	0.00294005
	C6orf136	-0.175904	0.0692493	0.839(0.732,0.961)	0.0110805	0.168123	0.0318975	20	0.0948545
	NDUFC1	-0.0843092	0.0333989	0.919(0.861,0.981)	0.0115925	0.168123	0.354619	20	0.0969987
	MRPL12	0.179454	0.0711397	1.197(1.041,1.376)	0.0116505	0.168123	0.151088	20	0.133006
	SDHA	0.159231	0.0631255	1.173(1.036,1.327)	0.0116541	0.168123	0.0280656	20	0.0373173
	SND1	-0.0927807	0.0370624	0.911(0.848,0.98)	0.0123018	0.174532	0.42121	20	0.116512
	BOLA3	-0.373669	0.151261	0.688(0.512,0.926)	0.0134975	0.18855	0.718823	16	0.157621
	PRSS35	-0.287969	0.117079	0.75(0.596,0.943)	0.0139087	0.191351	0.44722	20	0.0918482
	SLC25A34	0.0391168	0.016147	1.04(1.007,1.073)	0.0154122	0.208869	0.774772	20	0.0404539
	SLC8B1	0.0641409	0.0266249	1.066(1.012,1.123)	0.0159939	0.213566	0.482853	20	0.0152192
	ACAD8	-0.0526577	0.0220074	0.949(0.909,0.991)	0.0167238	0.217893	0.820524	20	0.0541636
	SPG7	-0.0841703	0.0352015	0.919(0.858,0.985)	0.0167979	0.217893	0.347248	20	0.0454824
	MRPL10	0.0698699	0.0294277	1.072(1.012,1.136)	0.0175828	0.224862	0.316431	20	1.72041e-06
	ALDH2	-0.056411	0.0238207	0.945(0.902,0.99)	0.0178773	0.225452	0.0766606	20	0.046744
	BPHL	-0.127845	0.0541832	0.88(0.791,0.979)	0.0182995	0.227616	0.412834	20	0.0572487
	ETFA	0.0332371	0.0141742	1.034(1.005,1.063)	0.0190324	0.233533	0.70925	20	0.00735145
	POLB	0.0937656	0.0403156	1.098(1.015,1.189)	0.0200298	0.24026	0.934069	20	0.0668287
	SFXN2	-0.0581719	0.0250278	0.943(0.898,0.991)	0.0201099	0.24026	0.0161918	20	1.42707e-35
	TRMT5	0.1713	0.0739278	1.187(1.027,1.372)	0.0204965	0.241699	0.0867232	18	0.00409395
	AK2	0.139013	0.0608146	1.149(1.02,1.295)	0.0222628	0.25543	0.0418176	20	0.0506539
	PISD	-0.0258528	0.0113462	0.974(0.953,0.996)	0.0226939	0.25543	0.179607	20	0.0032507
	TIMM21	-0.0806044	0.0353786	0.923(0.861,0.989)	0.0227065	0.25543	0.936199	20	0.0431605
	UQCC3	0.139175	0.0611219	1.149(1.02,1.296)	0.0227862	0.25543	0.914726	20	0.0417802
	BCKDK	-0.0619554	0.0273022	0.94(0.891,0.992)	0.0232536	0.257491	0.074791	20	0.0118641
	RPUSD4	-0.0353174	0.0158581	0.965(0.936,0.996)	0.025941	0.283788	0.219864	20	0.010204
	TTC19	0.0371469	0.0168317	1.038(1.004,1.073)	0.0273164	0.295278	0.100778	20	0.0111979
	METTL15	-0.157682	0.0718708	0.854(0.742,0.983)	0.0282382	0.297704	0.886567	20	0.0595637
	PRXL2A	-0.0407105	0.0185802	0.96(0.926,0.996)	0.0284468	0.297704	0.295799	20	0.00585258
	MTFMT	-0.207758	0.094867	0.812(0.675,0.978)	0.0285245	0.297704	0.28509	20	0.193566
	HSDL1	-0.0468465	0.021515	0.954(0.915,0.995)	0.029452	0.299467	0.630609	20	0.00447771
	GSTZ1	0.0489887	0.0225043	1.05(1.005,1.098)	0.0294913	0.299467	0.038798	20	0.000120382
	ACCS	0.0181174	0.00834052	1.018(1.002,1.035)	0.0298392	0.299467	0.515428	20	0.00482745
	TK2	0.031013	0.0143224	1.031(1.003,1.061)	0.0303614	0.299467	0.50014	20	0.010632
	GHITM	-0.0601581	0.0277996	0.942(0.892,0.994)	0.0304651	0.299467	0.682438	20	0.0039876
	SLC25A51	0.100416	0.0464609	1.106(1.009,1.211)	0.0306723	0.299467	0.0124376	20	0.00700688
	GRPEL2	0.129062	0.0598653	1.138(1.012,1.279)	0.0310941	0.300356	0.92011	20	0.00166311
	ISCA2	0.0267428	0.012461	1.027(1.002,1.052)	0.0318638	0.302628	0.63891	20	0.0201096
	MTO1	-0.0372322	0.0173763	0.963(0.931,0.997)	0.0321371	0.302628	0.0611873	20	0.0346128
	OGDH	-0.124245	0.0580497	0.883(0.788,0.99)	0.0323292	0.302628	0.0723849	20	0.00424399
	DARS2	-0.0960266	0.045021	0.908(0.832,0.992)	0.0329305	0.305111	0.124761	20	0.0316308
	BCO2	0.106904	0.0505953	1.113(1.008,1.229)	0.0346077	0.315061	0.22965	20	0.0324039
	SDHAF1	0.0760432	0.0360696	1.079(1.005,1.158)	0.0350109	0.315061	0.045216	20	0.0332381
	NARS2	-0.0378472	0.0179555	0.963(0.93,0.997)	0.0350453	0.315061	0.475452	18	0.00871483
	COQ10A	0.175428	0.0835101	1.192(1.012,1.404)	0.035669	0.317524	0.0608903	20	6.4499e-08
	VWA8	-0.105379	0.0503574	0.9(0.815,0.993)	0.0363823	0.317991	0.330897	20	0.00260733
	COMTD1	-0.0518668	0.0249431	0.949(0.904,0.997)	0.0375802	0.324979	0.0469979	20	0.00563803
	FASTKD2	0.181217	0.0875579	1.199(1.01,1.423)	0.0384822	0.327085	0.436661	20	0.00468922
	GFM2	0.0753287	0.0364104	1.078(1.004,1.158)	0.0385575	0.327085	0.0998155	20	0.00190028
	NAGS	-0.227387	0.110104	0.797(0.642,0.988)	0.0389044	0.327085	0.440603	20	0.0305285
	COQ6	0.0467244	0.0227737	1.048(1.002,1.096)	0.0402007	0.334883	0.169575	20	4.45234e-05
	TUFM	0.0164109	0.00802937	1.017(1.001,1.033)	0.0409675	0.335855	0.0474779	20	0.00163011
	PTCD1	-0.127782	0.0626213	0.88(0.778,0.995)	0.0412959	0.335855	0.226999	15	0.111153
	HMGCL	-0.0743958	0.0365768	0.928(0.864,0.997)	0.0419557	0.337131	0.281665	20	0.0411199
	MSRA	0.0432173	0.0213223	1.044(1.001,1.089)	0.042677	0.339686	0.420644	20	0.00347284
	CHCHD10	-0.116324	0.0574866	0.89(0.795,0.996)	0.0430219	0.339686	0.138479	20	0.0242761
	GATC	-0.0471994	0.0234674	0.954(0.911,0.999)	0.0442965	0.346094	0.523097	20	0.000830143
	METTL8	-0.0561517	0.0279578	0.945(0.895,0.999)	0.0445958	0.346094	0.0293733	20	0.0278447
	MICOS10	0.186513	0.0932719	1.205(1.004,1.447)	0.0455359	0.350395	0.438361	20	0.00975177
	SDSL	0.0493899	0.0247998	1.051(1.001,1.103)	0.0464211	0.354205	0.565366	20	0.00548619
	MTRF1L	-0.0167296	0.00842893	0.983(0.967,1)	0.0471682	0.354954	0.652723	20	0.00334597
	ALDH9A1	0.0332109	0.0168624	1.034(1,1.069)	0.0488932	0.354954	0.873867	20	0.0226338
	ECI2	-0.0570265	0.0290213	0.945(0.892,1)	0.0494157	0.354954	0.157266	20	0.00864512
	SLC25A11	-0.0626364	0.0318863	0.939(0.882,1)	0.0494873	0.354954	0.176271	20	0.00309933
	AGPAT4	-0.109799	0.0559604	0.896(0.803,1)	0.0497532	0.354954	0.675466	20	0.00925184
	* Only presented the association with P value < 0.05 and P for HEIDI test >0.01
	CI, confidence interval; FDR, false discovery rate; HEIDI, heterogeneity in dependent instruments; SNP, single nucleotide single nucleotide polymorphism; OR, odds ratio; PPH4, posterior probability of H4.

## Sheet: Table S5
	Table S5. Summary data-level Mendelian randomization and colocalization analysis for association between mitochondria-related genes expression and atrial fibrillation in replicated stage*
	Gene	Beta	SE	OR (95% CI)	P value	P value after FDR adjustment	P value (HEIDI test)	Number of SNPs used in HEIDI test	PPH4
	ANTKMT	0.105667	0.034745	1.111(1.038,1.19)	0.00235629	0.0733531	0.0598807	20	0.024777
	ATP5MC3	-0.350931	0.114816	0.704(0.562,0.882)	0.00223956	0.0725457	0.0693728	20	0.00111465
	BCL2L11	0.280714	0.0946663	1.324(1.1,1.594)	0.0030239	0.0793428	0.0128511	20	0.00794816
	CCDC127	-0.126819	0.0220676	0.881(0.844,0.92)	9.09345e-09	8.24776e-06	0.281686	20	0.886081
	DCAKD	-0.0620025	0.0193594	0.94(0.905,0.976)	0.00136142	0.0525439	0.21586	20
	DDX28	0.580421	0.151294	1.787(1.328,2.404)	0.000124857	0.0188742	0.0679184	20	0.0139157
	DNM1L	0.183846	0.0575121	1.202(1.074,1.345)	0.00139036	0.0525439	0.368003	20	0.37886
	ISCA1	0.0672061	0.0156329	1.07(1.037,1.103)	1.71566e-05	0.00507313	0.165017	20
	LYRM7	0.239486	0.0776156	1.271(1.091,1.479)	0.00203185	0.0705708	0.126201	20
	MCEE	-0.135973	0.0409245	0.873(0.806,0.946)	0.00089206	0.0525439	0.0810452	20	0.00160913
	METTL8	-0.117372	0.038706	0.889(0.824,0.959)	0.00242623	0.0733531	0.0109093	20	0.00337013
	MRPS16	-0.197621	0.061009	0.821(0.728,0.925)	0.0011986	0.0525439	0.01205	8	0.00620043
	NDUFB10	0.205819	0.0626533	1.229(1.087,1.389)	0.00101966	0.0525439	0.111604	20	0.00376209
	NME4	0.0718697	0.0200377	1.075(1.033,1.118)	0.00033485	0.0249242	0.0567048	20	0.0159172
	NTHL1	-0.421749	0.111713	0.656(0.527,0.816)	0.00015982	0.0207081	0.170604	20	0.0696266
	NUDT13	0.142728	0.0395434	1.153(1.067,1.246)	0.000306889	0.0249242	0.0404576	7	0.999702
	NUDT5	0.0750381	0.0259735	1.078(1.024,1.134)	0.00386433	0.0898705	0.225804	20	0.0054736
	NUDT6	0.195502	0.0550654	1.216(1.092,1.354)	0.000384717	0.0249242	0.20652	20
	PCK2	0.0793861	0.0247193	1.083(1.031,1.136)	0.00132044	0.0525439	0.0233896	20	0.382401
	PDK4	-0.206737	0.0577468	0.813(0.726,0.911)	0.000343516	0.0249242	0.799335	20	0.703653
	PNPO	-0.160376	0.0439968	0.852(0.781,0.929)	0.000267198	0.0249242	0.273231	20	0.0104328
	PRDX2	-0.192825	0.0424718	0.825(0.759,0.896)	5.62353e-06	0.00255027	0.0294376	20	0.912093
	PRELID1	0.0388032	0.0131027	1.04(1.013,1.067)	0.00306174	0.0793428	0.632531	20	0.00112927
	SDHA	0.30424	0.0717582	1.356(1.178,1.56)	2.23732e-05	0.00507313	0.0805251	20	0.0104208
	SLC25A40	-0.327002	0.100597	0.721(0.592,0.878)	0.00115157	0.0525439	0.822654	11	0.782187
	STX17	0.147206	0.0478625	1.159(1.055,1.273)	0.00210078	0.0705708	0.111268	20
	TRAP1	0.0570485	0.0192014	1.059(1.02,1.099)	0.00296767	0.0793428	0.12387	20	8.45418e-05
	TSFM	0.105304	0.0353546	1.111(1.037,1.191)	0.00289642	0.0793428	0.0912922	20	0.0175344
	FASTK	-0.380048	0.133783	0.684(0.526,0.889)	0.00450037	0.102046	0.0392754	20	0.0182649
	DNAJC30	0.144597	0.0510911	1.156(1.045,1.277)	0.0046521	0.102914	0.481351	20	1.64494e-05
	GFER	0.519932	0.184471	1.682(1.172,2.415)	0.00482484	0.103295	0.107834	15	0.00315225
	DNAJA3	-0.0654917	0.0232758	0.937(0.895,0.98)	0.00489713	0.103295	0.373761	20	0.00437181
	ABCB8	0.274359	0.0977959	1.316(1.086,1.594)	0.00502502	0.103584	0.0113606	20	0.0831304
	SURF1	-0.0512982	0.018441	0.95(0.916,0.985)	0.00540671	0.107775	0.147071	20
	HINT1	0.184084	0.0663095	1.202(1.056,1.369)	0.00550096	0.107775	0.342882	20
	RARS2	0.179965	0.0649409	1.197(1.054,1.36)	0.00558484	0.107775	0.104744	20	0.00418201
	COQ8A	0.0373182	0.0137779	1.038(1.01,1.066)	0.0067577	0.124978	0.739711	20	0.0255861
	PPTC7	0.213698	0.0790849	1.238(1.06,1.446)	0.00688962	0.124978	0.0131273	20	0.993278
	PICK1	0.0461141	0.0171515	1.047(1.013,1.083)	0.00717465	0.127596	0.108371	20	0.0269623
	NAXE	0.113671	0.0424602	1.12(1.031,1.218)	0.00742612	0.129529	0.098864	20	8.9221e-07
	FAM136A	0.132279	0.0498614	1.141(1.035,1.259)	0.00797934	0.134408	0.0242721	20	0.00743253
	SLC25A44	-0.392347	0.147945	0.675(0.505,0.903)	0.00800224	0.134408	0.705058	16	0.0252235
	NSUN2	0.0363908	0.0139442	1.037(1.009,1.066)	0.00906117	0.149158	0.56083	20	0.00439378
	ERAL1	0.146616	0.0563678	1.158(1.037,1.293)	0.00929363	0.149158	0.225677	20
	SDHAF1	0.126302	0.0486131	1.135(1.032,1.248)	0.00937376	0.149158	0.355309	20	0.00362484
	MRPL43	-0.0721039	0.0278947	0.93(0.881,0.983)	0.00974183	0.14976	0.284322	20
	TWNK	-0.239043	0.0929284	0.787(0.656,0.945)	0.0101014	0.150467	0.24056	20
	CMC2	0.0538387	0.0209349	1.055(1.013,1.1)	0.0101196	0.150467	0.0145353	20	0.127971
	UQCRB	-0.191511	0.0746433	0.826(0.713,0.956)	0.0102974	0.150641	0.907788	20
	MTARC1	0.101152	0.0396261	1.106(1.024,1.196)	0.0106903	0.151501	0.222543	20	0.177463
	TEFM	0.058061	0.0228909	1.06(1.013,1.108)	0.0111992	0.15316	0.586656	10
	SLC25A4	0.172637	0.0681341	1.188(1.04,1.358)	0.0112839	0.15316	0.0597307	20	0.0295719
	COA5	0.155258	0.0612975	1.168(1.036,1.317)	0.0113139	0.15316	0.538725	20	0.103657
	ADHFE1	-0.0409034	0.0164459	0.96(0.929,0.991)	0.0128772	0.171759	0.0161604	20	0.010211
	NME6	0.114629	0.0462785	1.121(1.024,1.228)	0.0132518	0.174193	0.579761	20	0.0925827
	PDHX	0.197235	0.0799895	1.218(1.041,1.425)	0.0136721	0.177152	0.514095	20	0.0968239
	OXCT1	-0.195454	0.0794955	0.822(0.704,0.961)	0.0139449	0.178142	0.0302109	20	0.125826
	MRPL10	0.101399	0.0413948	1.107(1.02,1.2)	0.0143029	0.180177	0.329547	20	0.0625872
	NDUFB8	0.355278	0.146681	1.427(1.07,1.902)	0.0154305	0.191718	0.118876	20	0.0171017
	PCCB	0.0518248	0.0215564	1.053(1.01,1.099)	0.0162103	0.193635	0.0586296	20	0.0338918
	SDR39U1	0.110458	0.0460108	1.117(1.02,1.222)	0.0163635	0.193635	0.0880907	20	0.111272
	PREPL	-0.17537	0.0731113	0.839(0.727,0.968)	0.0164547	0.193635	0.491839	20	0.00381949
	PPOX	0.130521	0.0544807	1.139(1.024,1.268)	0.016587	0.193635	0.40705	20	0.0567178
	EXD2	-0.203741	0.085193	0.816(0.69,0.964)	0.0167787	0.193635	0.042583	20	0.00552991
	GDAP1	-0.200606	0.0839488	0.818(0.694,0.965)	0.0168656	0.193635	0.266223	20
	THEM4	0.0387787	0.0164443	1.04(1.007,1.074)	0.0183649	0.20598	0.0563016	20	2.10657e-05
	SYNJ2BP	-0.337967	0.143354	0.713(0.539,0.945)	0.0183951	0.20598	0.0268578	20	0.0025919
	BIK	-0.186423	0.0797133	0.83(0.71,0.97)	0.0193523	0.214055	0.714373	20	0.0720299
	NUDT9	-0.127435	0.0547853	0.88(0.791,0.98)	0.0200144	0.218711	0.101522	20	0.00124803
	CHCHD6	-0.33666	0.147016	0.714(0.535,0.953)	0.0220242	0.237809	0.594246	20	0.0726511
	ALDH1B1	-0.192109	0.0842318	0.825(0.7,0.973)	0.0225653	0.240785	0.890391	6	0.0479024
	TK2	0.0491799	0.0217204	1.05(1.007,1.096)	0.0235601	0.245621	0.0935388	20	0.000308908
	TRIAP1	0.371847	0.164782	1.45(1.05,2.003)	0.0240331	0.246164	0.0589711	17	0.00517273
	MRPS36	-0.443942	0.1969	0.642(0.436,0.944)	0.024155	0.246164	0.273827	20	0.0752172
	MTCH1	0.183551	0.0820965	1.201(1.023,1.411)	0.025365	0.254942	0.201236	20	0.000456319
	MALSU1	-0.172223	0.0771419	0.842(0.724,0.979)	0.0255785	0.254942	0.441666	20	0.00266017
	PRDX5	0.0343255	0.0154212	1.035(1.004,1.067)	0.026023	0.256553	0.616191	20	0.0624456
	KYAT3	-0.0497023	0.0224037	0.952(0.911,0.994)	0.0265216	0.258657	0.209389	20	0.00451093
	NDUFV3	0.0452147	0.0204331	1.046(1.005,1.089)	0.0269108	0.25966	0.0164633	20	0.0177015
	MOCS1	0.214075	0.0969541	1.239(1.024,1.498)	0.0272444	0.260113	0.0730855	20	0.0368517
	ALDH5A1	0.0524442	0.0240366	1.054(1.005,1.105)	0.0291209	0.275132	0.0459536	20	0.0389554
	OXLD1	0.0349015	0.0160384	1.036(1.003,1.069)	0.0295465	0.276275	0.722643	20
	CYP27A1	0.0240072	0.0111159	1.024(1.002,1.047)	0.0307949	0.28501	0.241741	20	0.0111837
	NDUFAF5	0.0507181	0.0235636	1.052(1.005,1.102)	0.0313667	0.28737	0.727494	20	0.054138
	CBR4	-0.0617397	0.0289158	0.94(0.888,0.995)	0.0327479	0.289429	0.106837	20	0.0565148
	PDPR	0.258912	0.121581	1.296(1.021,1.644)	0.0332087	0.289429	0.0892625	20	1.96865e-05
	UQCRC1	-0.0906878	0.0426346	0.913(0.84,0.993)	0.0334123	0.289429	0.528349	20	0.0907199
	DMAC2	0.100502	0.0473165	1.106(1.008,1.213)	0.033667	0.289429	0.219299	20	0.012595
	TIMM17A	0.305032	0.143737	1.357(1.024,1.798)	0.0338252	0.289429	0.652194	20	0.0145693
	NBR1	0.128225	0.0608498	1.137(1.009,1.281)	0.0350969	0.292605	0.19599	20	0.0024029
	HADHB	-0.123269	0.0585371	0.884(0.788,0.992)	0.0352194	0.292605	0.210271	20	0.0222793
	BCKDHA	-0.0793559	0.0377389	0.924(0.858,0.995)	0.0354868	0.292605	0.0909715	20	0.00746952
	HEBP1	0.0551347	0.0263991	1.057(1.003,1.113)	0.0367523	0.298073	0.0101969	20	0.00385286
	FAM210B	-0.100887	0.0484596	0.904(0.822,0.994)	0.037353	0.298073	0.569258	20
	NDUFAB1	0.414592	0.199444	1.514(1.024,2.238)	0.0376416	0.298073	0.547675	20	0.0133819
	MRPL17	0.172619	0.0832004	1.188(1.01,1.399)	0.0380108	0.298073	0.0489859	20	0.0437312
	SUOX	0.0601348	0.029001	1.062(1.003,1.124)	0.0381217	0.298073	0.170856	20	0.000131871
	ACOT11	0.148304	0.071747	1.16(1.008,1.335)	0.0387296	0.300237	0.123215	20	0.0234972
	THEM5	0.237419	0.115284	1.268(1.012,1.589)	0.0394533	0.303255	0.454055	20	0.0260095
	UQCRC2	0.205015	0.0999368	1.228(1.009,1.493)	0.0402232	0.30487	0.314736	20	0.0519595
	GRPEL2	0.181169	0.0883625	1.199(1.008,1.425)	0.0403356	0.30487	0.268967	20
	MFF	-0.0848099	0.0414775	0.919(0.847,0.996)	0.0408826	0.30645	0.355452	20
	PRXL2A	-0.0536343	0.0263971	0.948(0.9,0.998)	0.0421712	0.311274	0.0690346	20	0.00390557
	GATM	0.0360071	0.0177251	1.037(1.001,1.073)	0.0422125	0.311274	0.10397	20	0.0266138
	MAIP1	0.27829	0.137263	1.321(1.009,1.729)	0.0426184	0.311733	0.0292115	20	0.00048233
	NAXD	-0.0357354	0.0178131	0.965(0.932,0.999)	0.0448425	0.316399	0.202899	20	0.0348024
	DMPK	-0.0677997	0.0338132	0.934(0.875,0.998)	0.0449498	0.316399	0.542209	20	0.0211163
	HSDL1	-0.0606657	0.0303429	0.941(0.887,0.999)	0.0455718	0.316399	0.0399094	20	0.00520249
	EHHADH	-0.0937155	0.0469304	0.911(0.831,0.998)	0.0458357	0.316399	0.33551	20	0.0128256
	PDK1	-0.0825639	0.0413886	0.921(0.849,0.999)	0.0460596	0.316399	0.892029	20	0.042455
	BDH1	0.129822	0.0650808	1.139(1.002,1.294)	0.0460667	0.316399	0.616936	20	0.00191908
	ECI1	0.0421606	0.0211388	1.043(1.001,1.087)	0.0461016	0.316399	0.122287	20	0.00108448
	FTH1	-0.0546788	0.0274303	0.947(0.897,0.999)	0.0462202	0.316399	0.417648	20	0.26299
	USP30	0.135075	0.0678167	1.145(1.002,1.307)	0.0463959	0.316399	0.0793454	19	0.056772
	CHCHD10	-0.152521	0.0772294	0.859(0.738,0.999)	0.0482782	0.324941	0.150058	20	0.0283151
	OGG1	0.246533	0.124881	1.28(1.002,1.634)	0.048365	0.324941	0.989797	3	0.114013
	COX8A	0.117345	0.0595409	1.125(1.001,1.264)	0.0487433	0.325075	0.134991	20	0.0404981
	SPATA20	0.0197031	0.0100253	1.02(1,1.04)	0.0493763	0.326892	0.0715318	20
	* Only presented the association with P value < 0.05 and P for HEIDI test >0.01
	CI, confidence interval; FDR, false discovery rate; HEIDI, heterogeneity in dependent instruments; SNP, single nucleotide single nucleotide polymorphism; OR, odds ratio; PPH4, posterior probability of H4.

## Sheet: Table S6
	Table S6. Summary data-level Mendelian randomization analysis and colocalization for association between mitochondria-related genes encoded protein and atrial fibrillation in discovery stage*
	Gene	Beta	SE	OR (95% CI)	P value	P value after FDR adjustment	P value (HEIDI test)	Number of SNPs used in HEIDI test	PPH4
	PARK7	-0.181738	0.061719	0.834(0.739,0.941)	0.00323377	0.14505	0.0102896	20	0.00764539
	ACP6	-0.0218955	0.00782849	0.978(0.963,0.993)	0.00515958	0.14505	0.103597	20	4.40398e-10
	ECI2	-0.0455496	0.0167503	0.955(0.925,0.987)	0.00654127	0.14505	0.696054	20	0.0381841
	GUK1	-0.122822	0.0453109	0.884(0.809,0.967)	0.00671526	0.14505	0.876119	20	0.00382469
	NME4	0.121231	0.0459306	1.129(1.032,1.235)	0.00830453	0.149482	0.0390823	20	0.0182867
	NUDT2	0.065	0.0270825	1.067(1.012,1.125)	0.0163918	0.252901	0.919635	20	0.0648795
	PRDX6	0.165309	0.0709126	1.18(1.027,1.356)	0.0197444	0.266549	0.627943	20	0.0916644
	MMAB	0.0606539	0.0268602	1.063(1.008,1.12)	0.0239375	0.287251	0.0800157	20	0.0117679
	FAM213A	0.155172	0.0733888	1.168(1.011,1.349)	0.0344822	0.350425	0.368668	20	0.0170362
	NT5M	0.195586	0.0932734	1.216(1.013,1.46)	0.0360017	0.350425	0.0209233	20	0.00192699
	ACAA1	0.0573988	0.0280628	1.059(1.002,1.119)	0.0408183	0.350425	0.47365	20	4.46318e-15
	GSR	0.129204	0.0635928	1.138(1.005,1.289)	0.0421808	0.350425	0.457863	20	0.0189404
	DNAJC30	0.0954817	0.0485452	1.1(1,1.21)	0.0491993	0.379538	0.0914571	20	0.0142507
	* Only presented the association with P value < 0.05 and P for HEIDI test >0.01
	CI, confidence interval; FDR, false discovery rate; HEIDI, heterogeneity in dependent instruments; SNP, single nucleotide single nucleotide polymorphism; OR, odds ratio; PPH4, posterior probability of H4.

## Sheet: Table S7
	Table S7. Summary data-level Mendelian randomization analysis and colocalization for association between mitochondria-related genes encoded protein and atrial fibrillation in replicated stage*
	Gene	Beta	SE	OR (95% CI)	P value	P value after FDR adjustment	P value (HEIDI test)	Number of SNPs used in HEIDI test	PPH4
	NME4	0.226633	0.0640369	1.254(1.106,1.422)	0.00040149	0.0441639	0.146463	20	0.0119792
	GUK1	-0.160678	0.0552574	0.852(0.764,0.949)	0.00363972	0.15615	0.852126	20	0.00274112
	DNAJC30	0.208475	0.0729357	1.232(1.068,1.421)	0.00425864	0.15615	0.554377	20	0.0227712
	PDK1	-0.124581	0.0499745	0.883(0.8,0.974)	0.0126708	0.279492	0.392171	20	0.0263054
	ACADVL	-0.519695	0.220341	0.595(0.386,0.916)	0.0183444	0.279492	0.288405	20	0.0562204
	HADH	0.325517	0.140211	1.385(1.052,1.823)	0.0202529	0.279492	0.394078	20	0.00211895
	SCO2	0.235105	0.102673	1.265(1.034,1.547)	0.0220312	0.279492	0.284922	20	0.0952159
	CCBL2	-0.074352	0.0332651	0.928(0.87,0.991)	0.0254083	0.279492	0.349019	20	0.0111245
	THG1L	-0.0587754	0.0270728	0.943(0.894,0.994)	0.0299306	0.299306	0.489489	20	0.00242034
	SPATA20	0.0657412	0.03147	1.068(1.004,1.136)	0.0367069	0.302734	0.0442032	20	0.0391962
	ECH1	0.0752579	0.0360338	1.078(1.005,1.157)	0.0367493	0.302734	0.0741942	20	0.0141267
	GATM	0.116365	0.0567322	1.123(1.005,1.256)	0.0402546	0.302734	0.0802744	20	0.0296406
	FAM213A	0.212567	0.104164	1.237(1.008,1.517)	0.0412819	0.302734	0.589934	20	0.00541595
	* Only presented the association with P value < 0.05 and P for HEIDI test >0.01
	CI, confidence interval; FDR, false discovery rate; HEIDI, heterogeneity in dependent instruments; SNP, single nucleotide single nucleotide polymorphism; OR, odds ratio; PPH4, posterior probability of H4.

## Sheet: Table S8
	Table S8. Association of tissue-specific mitochondria-related genes expression with atrial fibrillation*
	Gene	Beta	SE	OR (95% CI)	P value	P value after FDR adjustment	P value (HEIDI test)	Number of SNPs used in HEIDI test
	ABCB8	0.19162	0.0626469	1.211(1.071,1.369)	0.00222271	0.791285	0.242392	15
	ATPAF2	0.113666	0.056366	1.120(1.003,1.251)	0.0437411	1	0.181946	19
	CARS2	-0.0525516	0.0241758	0.949(0.905,0.995)	0.0297252	1	0.0418147	20
	COX11	0.0860328	0.0408091	1.090(1.006,1.181)	0.0350155	1	0.16015	20
	DCAKD	-0.0964211	0.0321953	0.908(0.853,0.967)	0.00274549	0.969158	0.362418	19
	DHODH	-0.142948	0.0480053	0.867(0.789,0.952)	0.00290364	1	0.0360208	8
	ECH1	-0.132958	0.0618429	0.876(0.776,0.988)	0.0315604	1	0.132427	14
	FAM136A	0.0903292	0.0374269	1.095(1.017,1.178)	0.0158008	1	0.367099	20
	FASTK	-0.083408	0.0295351	0.920(0.868,0.975)	0.00474235	1	0.0231159	12
	HIBADH	0.25897	0.0878303	1.296(1.091,1.539)	0.00319293	1	0.222272	20
	LETMD1	-0.0715175	0.0242478	0.931(0.888,0.976)	0.00318343	1	0.439296	20
	MECR	0.122592	0.0542728	1.130(1.016,1.257)	0.0238958	1	0.338753	9
	MRPL43	0.069791	0.0272809	1.072(1.016,1.131)	0.0105204	1	0.102679	20
	MRPS16	-0.427648	0.141244	0.652(0.494,0.860)	0.00246407	0.872281	0.200132	13
	MRPS27	-0.262912	0.0718736	0.769(0.668,0.885)	0.00025421	0.0910072	0.652736	6
	MRPS30	-0.245919	0.0806634	0.782(0.668,0.916)	0.00229824	0.815876	0.0345055	3
	MTFP1	-0.124068	0.0578073	0.883(0.789,0.989)	0.0318541	1	0.373196	16
	NDUFAB1	-0.0875124	0.044397	0.916(0.840,1.000)	0.0487088	1	0.58586	8
	NDUFAF5	0.093114	0.0437565	1.098(1.007,1.196)	0.0333368	1	0.591793	18
	NDUFS5	-0.0648425	0.029099	0.937(0.885,0.992)	0.0258576	1	0.0143375	17
	NDUFV3	0.100926	0.0472418	1.106(1.008,1.214)	0.0326487	1	0.193471	6
	NME4	-0.0554153	0.0224362	0.946(0.905,0.989)	0.0135147	1	0.0643447	20
	NME6	0.098183	0.0409517	1.103(1.018,1.195)	0.0165061	1	0.494388	20
	NSUN2	0.0642382	0.0251546	1.066(1.015,1.120)	0.0106573	1	0.603486	20
	NUDT13	0.0900366	0.0271497	1.094(1.038,1.154)	0.000912191	0.325652	0.508665	5
	OXCT1	-0.182676	0.0812151	0.833(0.710,0.977)	0.0244945	1	0.155809	5
	PCCB	0.115982	0.0516088	1.123(1.015,1.243)	0.0246192	1	0.0650837	20
	PIF1	0.08371	0.0359408	1.087(1.013,1.167)	0.0198535	1	0.151088	5
	PNPO	-0.234773	0.0837145	0.791(0.671,0.932)	0.00504018	1	0.593948	13
	SDHA	-0.224211	0.102086	0.799(0.654,0.976)	0.0280715	1	0.0663022	11
	SLC25A26	-0.0857186	0.0306936	0.918(0.864,0.975)	0.00522668	1	0.0894782	20
	STX17	0.121326	0.0437618	1.129(1.036,1.230)	0.00556402	1	0.143366	6
	STYXL1	-0.0558006	0.0211985	0.946(0.907,0.986)	0.00848127	1	0.155524	20
	SURF1	-0.0457872	0.0225691	0.955(0.914,0.998)	0.0424825	1	0.0348444	20
	TRAP1	0.0942925	0.0382768	1.099(1.019,1.184)	0.0137611	1	0.193107	14
	TSFM	0.099774	0.0353121	1.105(1.031,1.184)	0.0047208	1	0.077508	20
	VARS2	-0.027059	0.0118918	0.973(0.951,0.996)	0.0228803	1	0.677053	20
	* Only presented the association with P value < 0.05 and P for HEIDI test >0.01
	CI, confidence interval; FDR, false discovery rate; HEIDI, heterogeneity in dependent instruments; SNP, single nucleotide single nucleotide polymorphism; OR, odds ratio.
